# Supplementary material for: Dibromido(2,3,5,6-tetra-2-pyridyl­pyrazine-κ3 N 2,N 1,N 6)zinc(II)
Source: Acta Crystallogr Sect E Struct Rep Online. 2010 Jul 17;66(Pt 8):m959–60. doi: 10.1107/S1600536810027820 (PMC3007354; doi:10.1107/S1600536810027820)
Supplement: Supplementary file 1 [file e-66-0m959-sup1.cif]

##############################################################################
###                                                                        ###
###        Electronic paper (Acta Crystallographica Section E)             ###
###                                                                        ###
##############################################################################
#                                                                            #
# This CIF contains the data in a paper accepted for publication in Acta     #
# Crystallographica Section E. It conforms to the requirements of Notes      #
# for Authors for Section E, and has been peer reviewed under the auspices   #
# of the IUCr Commission on Journals.                                        #
#                                                                            #
# Full details of the Crystallographic Information File format               #
# are given in the paper "The Crystallographic Information File (CIF):       #
# a New Standard Archive File for Crystallography" by S. R. Hall, F. H.      #
# Allen and I. D. Brown [Acta Cryst. (1991), A47, 655-685].                  #
#                                                                            #
# The current version of the core CIF dictionary is obtainable from          #
# ftp://ftp.iucr.org/pub/cif_core.dic. The current version number is 2.4.    #
#                                                                            #
# Software is freely available for graphical display of the structure(s) in  #
# this CIF.  For information consult the CIF home page http://www.iucr.org/  #
# cif/home.html                                                              #
#                                                                            #
# This file may be used for bona fide research purposes within the           #
# scientific community so long as proper attribution is given to the journal # 
# article from which it was obtained.                                        #
#                                                                            #
##############################################################################
                                             
data_I
_audit_creation_method     SHELXL-97
_chemical_name_systematic
;
Dibromido(2,3,5,6-tetra-2-pyridylpyrazine-
\k^3^<i>N</i>^2^,<i>N</i>^1^,<i>N</i>^6^)zinc(II)
;
_chemical_name_common     ?
_chemical_formula_moiety     'C24 H16 Br2 N6 Zn1'
_chemical_formula_sum     'C24 H16 Br2 N6 Zn1'
_chemical_formula_iupac     '[Zn Br2 (C24 H16 N6)]'
_chemical_formula_weight     613.62
_chemical_melting_point     ?
_symmetry_cell_setting     triclinic
_symmetry_space_group_name_H-M     'P -1'
_symmetry_space_group_name_Hall     '-P 1'
loop_
    _symmetry_equiv_pos_site_id
    _symmetry_equiv_pos_as_xyz
    1 x,y,z
    2 -x,-y,-z
_cell_length_a     10.3985(8)
_cell_length_b     10.5378(8)
_cell_length_c     12.3034(10)
_cell_angle_alpha     64.898(6)
_cell_angle_beta     83.187(6)
_cell_angle_gamma     77.901(6)
_cell_volume     1193.05(16)
_cell_formula_units_Z     2
_cell_measurement_reflns_used     998
_cell_measurement_theta_min     1.83
_cell_measurement_theta_max     29.29
_cell_measurement_temperature     298(2)
_exptl_crystal_description     Prism
_exptl_crystal_colour     Yellow
_exptl_crystal_size_max     0.50
_exptl_crystal_size_mid     0.40
_exptl_crystal_size_min     0.28
_exptl_crystal_density_diffrn     1.708
_exptl_crystal_density_meas     ?
_exptl_crystal_density_method     'not measured'
_exptl_crystal_F_000     604
_exptl_absorpt_coefficient_mu     4.403
_exptl_absorpt_correction_type     multi-scan
_exptl_absorpt_process_details     '(SADABS; Bruker, 1998)'
_exptl_absorpt_correction_T_min     0.206
_exptl_absorpt_correction_T_max     0.369
_exptl_special_details
;
;
_diffrn_ambient_temperature     298(2)
_diffrn_radiation_type     MoK\a
_diffrn_radiation_wavelength     0.71073
_diffrn_radiation_source     'fine-focus sealed tube'
_diffrn_radiation_monochromator     graphite
_diffrn_measurement_device_type     'Bruker SMART CCD'
_diffrn_measurement_method     'phi and omega scans'
_diffrn_detector_area_resol_mean     ?
_diffrn_reflns_number     13823
_diffrn_reflns_av_R_equivalents     0.0494
_diffrn_reflns_av_sigmaI/netI     0.0409
_diffrn_reflns_theta_min     1.83
_diffrn_reflns_theta_max     29.20
_diffrn_reflns_theta_full     29.20
_diffrn_measured_fraction_theta_max     0.990
_diffrn_measured_fraction_theta_full     0.990
_diffrn_reflns_limit_h_min     -14
_diffrn_reflns_limit_h_max     14
_diffrn_reflns_limit_k_min     -13
_diffrn_reflns_limit_k_max     14
_diffrn_reflns_limit_l_min     -16
_diffrn_reflns_limit_l_max     16
_diffrn_standards_number     0
_diffrn_standards_interval_count     ?
_diffrn_standards_interval_time     ?
_diffrn_standards_decay_%     ?
_refine_special_details
;
Refinement of <i>F</i>^2^ against ALL reflections. The weighted <i>R</i>-factor
<i>wR</i> and goodness of fit <i>S</i> are based on <i>F</i>^2^, conventional
<i>R</i>-factors <i>R</i> are based on <i>F</i>, with <i>F</i> set to zero for
negative <i>F</i>^2^. The threshold expression of <i>F</i>^2^ >
\s(<i>F</i>^2^) is used only for calculating <i>R</i>-factors(gt) <i>etc</i>.
and is not relevant to the choice of reflections for refinement.
<i>R</i>-factors based on <i>F</i>^2^ are statistically about twice as large
as those based on <i>F</i>, and <i>R</i>- factors based on ALL data will be
even larger.
;
_reflns_number_total     6412
_reflns_number_gt     4954
_reflns_threshold_expression     I>2\s(I)
_refine_ls_structure_factor_coef     Fsqd
_refine_ls_matrix_type     full
_refine_ls_R_factor_all     0.0719
_refine_ls_R_factor_gt     0.0512
_refine_ls_wR_factor_gt     0.1156
_refine_ls_wR_factor_ref     0.1255
_refine_ls_goodness_of_fit_ref     1.135
_refine_ls_restrained_S_all     1.135
_refine_ls_number_reflns     6412
_refine_ls_number_parameters     298
_refine_ls_number_restraints     0
_refine_ls_hydrogen_treatment     constr
_refine_ls_weighting_scheme     calc
_refine_ls_weighting_details
         'calc w=1/[\s^2^(Fo^2^)+(0.0524P)^2^+0.8386P] where P=(Fo^2^+2Fc^2^)/3'
_atom_sites_solution_hydrogens     geom
_atom_sites_solution_primary     direct
_atom_sites_solution_secondary     difmap
_refine_ls_shift/su_max     0.010
_refine_ls_shift/su_mean     0.001
_refine_diff_density_max     0.890
_refine_diff_density_min     -0.914
_refine_ls_extinction_method     none
_refine_ls_extinction_coef     ?
loop_
    _atom_type_symbol
    _atom_type_description
    _atom_type_scat_dispersion_real
    _atom_type_scat_dispersion_imag
    _atom_type_scat_source
    'C' 'C' 0.0033 0.0016
                         'International Tables Vol C Tables 4.2.6.8 and 6.1.1.4'
    'H' 'H' 0.0000 0.0000
                         'International Tables Vol C Tables 4.2.6.8 and 6.1.1.4'
    'N' 'N' 0.0061 0.0033
                         'International Tables Vol C Tables 4.2.6.8 and 6.1.1.4'
    'O' 'O' 0.0106 0.0060
                         'International Tables Vol C Tables 4.2.6.8 and 6.1.1.4'
    'Zn' 'Zn' 0.2839 1.4301
                         'International Tables Vol C Tables 4.2.6.8 and 6.1.1.4'
    'Br' 'Br' -0.2901 2.4595
                         'International Tables Vol C Tables 4.2.6.8 and 6.1.1.4'
_computing_data_collection     'SMART (Bruker, 1998)'
_computing_cell_refinement     'SAINT (Bruker, 1998)'
_computing_data_reduction     'SAINT (Bruker, 1998)'
_computing_structure_solution     'SHELXTL (Sheldrick, 2008)'
_computing_structure_refinement     'SHELXTL (Sheldrick, 2008)'
_computing_molecular_graphics     'SHELXTL (Sheldrick, 2008)'
_computing_publication_material     'WinGX (Farrugia, 1999)'
loop_
    _atom_site_type_symbol
    _atom_site_label
    _atom_site_fract_x
    _atom_site_fract_y
    _atom_site_fract_z
    _atom_site_U_iso_or_equiv
    _atom_site_adp_type
    _atom_site_calc_flag
    _atom_site_refinement_flags
    _atom_site_occupancy
    _atom_site_disorder_assembly
    _atom_site_disorder_group
    Zn Zn1 0.69495(4) 0.37649(4) 0.71272(4) 0.03753(11) Uani d . 1 . .
    Br Br2 0.62972(5) 0.62861(4) 0.64284(4) 0.05470(13) Uani d . 1 . .
    Br Br1 0.52355(5) 0.24651(6) 0.74414(5) 0.07140(16) Uani d . 1 . .
    N N5 1.1123(3) 0.0445(4) 0.5766(3) 0.0452(7) Uani d . 1 . .
    N N3 1.1520(3) 0.1584(3) 0.7992(3) 0.0397(6) Uani d . 1 . .
    C C7 1.0799(3) 0.2101(4) 0.8729(3) 0.0379(7) Uani d . 1 . .
    C C20 0.9186(3) 0.3265(3) 0.5446(3) 0.0352(7) Uani d . 1 . .
    C C16 1.3156(3) 0.0461(4) 0.6499(3) 0.0397(7) Uani d . 1 . .
    H H16 1.3598 0.0784 0.6918 0.048 Uiso calc R 1 . .
    C C6 0.9439(3) 0.2551(4) 0.8580(3) 0.0350(7) Uani d . 1 . .
    C C17 1.1801(3) 0.0874(4) 0.6368(3) 0.0363(7) Uani d . 1 . .
    N N6 0.7888(3) 0.3729(3) 0.5459(3) 0.0407(7) Uani d . 1 . .
    N N2 0.8986(3) 0.2850(3) 0.7503(2) 0.0339(6) Uani d . 1 . .
    C C8 1.1517(4) 0.2208(4) 0.9655(3) 0.0423(8) Uani d . 1 . .
    C C19 0.9768(3) 0.2574(4) 0.6653(3) 0.0341(6) Uani d . 1 . .
    C C5 0.8400(4) 0.2731(4) 0.9463(3) 0.0377(7) Uani d . 1 . .
    C C18 1.1009(3) 0.1719(4) 0.6992(3) 0.0353(7) Uani d . 1 . .
    N N4 1.1146(3) 0.3429(4) 0.9781(3) 0.0457(7) Uani d . 1 . .
    N N1 0.7200(3) 0.3285(4) 0.9022(3) 0.0475(7) Uani d . 1 . .
    C C13 1.1800(4) -0.0388(5) 0.5255(4) 0.0499(9) Uani d . 1 . .
    H H13 1.1346 -0.0669 0.4811 0.060 Uiso calc R 1 . .
    C C15 1.3823(4) -0.0435(4) 0.5994(3) 0.0453(8) Uani d . 1 . .
    H H15 1.4724 -0.0751 0.6087 0.054 Uiso calc R 1 . .
    C C21 0.9930(4) 0.3513(4) 0.4381(3) 0.0448(8) Uani d . 1 . .
    H H21 1.0837 0.3210 0.4388 0.054 Uiso calc R 1 . .
    C C3 0.7577(5) 0.2571(5) 1.1400(4) 0.0567(11) Uani d . 1 . .
    H H3 0.7711 0.2326 1.2204 0.068 Uiso calc R 1 . .
    C C23 0.7940(5) 0.4678(5) 0.3319(4) 0.0584(11) Uani d . 1 . .
    H H23 0.7493 0.5150 0.2605 0.070 Uiso calc R 1 . .
    C C12 1.1751(5) 0.3588(5) 1.0604(4) 0.0592(11) Uani d . 1 . .
    H H12 1.1516 0.4439 1.0696 0.071 Uiso calc R 1 . .
    C C1 0.6194(5) 0.3486(6) 0.9748(4) 0.0646(13) Uani d . 1 . .
    H H1 0.5356 0.3851 0.9440 0.078 Uiso calc R 1 . .
    C C22 0.9278(5) 0.4225(5) 0.3307(3) 0.0525(10) Uani d . 1 . .
    H H22 0.9746 0.4396 0.2581 0.063 Uiso calc R 1 . .
    C C9 1.2494(5) 0.1128(6) 1.0304(5) 0.0731(16) Uani d . 1 . .
    H H9 1.2749 0.0302 1.0174 0.088 Uiso calc R 1 . .
    C C24 0.7276(4) 0.4421(5) 0.4402(4) 0.0548(10) Uani d . 1 . .
    H H24 0.6371 0.4735 0.4410 0.066 Uiso calc R 1 . .
    C C2 0.6354(5) 0.3171(6) 1.0948(4) 0.0660(13) Uani d . 1 . .
    H H2 0.5648 0.3364 1.1427 0.079 Uiso calc R 1 . .
    C C11 1.2693(7) 0.2565(7) 1.1313(6) 0.0866(19) Uani d . 1 . .
    H H11 1.3067 0.2706 1.1893 0.104 Uiso calc R 1 . .
    C C10 1.3082(7) 0.1332(8) 1.1165(7) 0.103(3) Uani d . 1 . .
    H H10 1.3737 0.0629 1.1635 0.123 Uiso calc R 1 . .
    C C14 1.3150(4) -0.0862(4) 0.5348(4) 0.0486(9) Uani d . 1 . .
    H H14 1.3587 -0.1453 0.4983 0.058 Uiso calc R 1 . .
    C C4 0.8616(4) 0.2330(5) 1.0660(3) 0.0488(9) Uani d . 1 . .
    H H4 0.9450 0.1903 1.0964 0.059 Uiso calc R 1 . .
loop_
    _atom_site_aniso_label
    _atom_site_aniso_U_11
    _atom_site_aniso_U_22
    _atom_site_aniso_U_33
    _atom_site_aniso_U_12
    _atom_site_aniso_U_13
    _atom_site_aniso_U_23
    Zn1 0.03347(19) 0.0393(2) 0.0397(2) 0.00120(15) -0.00453(14) -0.01878(17)
    Br2 0.0683(3) 0.0393(2) 0.0545(2) 0.00334(18) -0.00494(19) -0.02253(18)
    Br1 0.0635(3) 0.0628(3) 0.0887(4) -0.0252(2) -0.0112(2) -0.0232(3)
    N5 0.0386(15) 0.0507(18) 0.0572(19) 0.0007(13) -0.0060(13) -0.0352(16)
    N3 0.0376(14) 0.0409(16) 0.0463(16) 0.0017(12) -0.0089(12) -0.0254(13)
    C7 0.0416(17) 0.0347(16) 0.0412(17) 0.0010(13) -0.0091(14) -0.0208(14)
    C20 0.0408(17) 0.0304(15) 0.0355(16) -0.0001(13) -0.0045(13) -0.0167(13)
    C16 0.0341(16) 0.0428(19) 0.0438(18) -0.0068(14) 0.0001(13) -0.0196(15)
    C6 0.0415(17) 0.0304(15) 0.0329(15) -0.0010(13) -0.0051(12) -0.0143(13)
    C17 0.0326(15) 0.0370(17) 0.0432(17) -0.0034(13) -0.0016(13) -0.0213(14)
    N6 0.0410(15) 0.0462(17) 0.0352(14) 0.0037(13) -0.0065(11) -0.0209(13)
    N2 0.0347(13) 0.0361(14) 0.0325(13) -0.0015(11) -0.0033(10) -0.0171(11)
    C8 0.0427(18) 0.046(2) 0.0423(18) -0.0025(15) -0.0101(14) -0.0226(16)
    C19 0.0357(15) 0.0329(16) 0.0375(16) -0.0008(12) -0.0026(12) -0.0201(13)
    C5 0.0475(18) 0.0317(16) 0.0321(15) -0.0049(14) -0.0008(13) -0.0124(13)
    C18 0.0331(15) 0.0352(16) 0.0409(17) -0.0011(13) -0.0040(12) -0.0202(14)
    N4 0.0570(19) 0.0462(18) 0.0403(16) -0.0087(15) -0.0024(13) -0.0240(14)
    N1 0.0447(17) 0.057(2) 0.0392(16) -0.0019(14) 0.0025(13) -0.0222(15)
    C13 0.054(2) 0.054(2) 0.056(2) -0.0044(18) -0.0046(17) -0.037(2)
    C15 0.0332(16) 0.048(2) 0.048(2) -0.0018(15) 0.0086(14) -0.0184(17)
    C21 0.048(2) 0.044(2) 0.0414(18) -0.0037(16) 0.0009(15) -0.0192(16)
    C3 0.073(3) 0.061(3) 0.0342(18) -0.024(2) 0.0111(18) -0.0161(18)
    C23 0.078(3) 0.055(3) 0.0374(19) 0.002(2) -0.0141(19) -0.0172(18)
    C12 0.077(3) 0.063(3) 0.054(2) -0.021(2) -0.003(2) -0.035(2)
    C1 0.048(2) 0.087(4) 0.051(2) 0.005(2) 0.0068(18) -0.030(2)
    C22 0.071(3) 0.051(2) 0.0328(18) -0.007(2) 0.0037(17) -0.0168(16)
    C9 0.077(3) 0.065(3) 0.089(4) 0.025(3) -0.046(3) -0.049(3)
    C24 0.052(2) 0.063(3) 0.045(2) 0.0123(19) -0.0168(17) -0.0246(19)
    C2 0.066(3) 0.082(3) 0.046(2) -0.012(3) 0.020(2) -0.028(2)
    C11 0.105(4) 0.097(4) 0.082(4) -0.007(4) -0.044(3) -0.054(3)
    C10 0.110(5) 0.094(5) 0.113(5) 0.028(4) -0.079(4) -0.053(4)
    C14 0.053(2) 0.047(2) 0.048(2) -0.0031(17) 0.0114(16) -0.0272(17)
    C4 0.058(2) 0.056(2) 0.0307(17) -0.0159(19) -0.0017(15) -0.0132(16)
_geom_special_details
;
All e.s.d.'s (except the e.s.d. in the dihedral angle between two l.s. planes)
are estimated using the full covariance matrix. The cell e.s.d.'s are taken
into account individually in the estimation of e.s.d.'s in distances, angles
and torsion angles; correlations between e.s.d.'s in cell parameters are only
used when they are defined by crystal symmetry. An approximate (isotropic)
treatment of cell e.s.d.'s is used for estimating e.s.d.'s involving l.s.
planes.
;
loop_
    _geom_bond_atom_site_label_1
    _geom_bond_atom_site_label_2
    _geom_bond_site_symmetry_2
    _geom_bond_distance
    _geom_bond_publ_flag
    Zn1 N2 . 2.151(3) y
    Zn1 N6 . 2.177(3) y
    Zn1 N1 . 2.202(3) y
    Zn1 Br1 . 2.3692(7) y
    Zn1 Br2 . 2.3880(6) y
    N5 C13 . 1.330(5) ?
    N5 C17 . 1.339(4) ?
    N3 C7 . 1.330(4) ?
    N3 C18 . 1.339(4) ?
    C7 C6 . 1.403(5) ?
    C7 C8 . 1.487(5) ?
    C20 N6 . 1.336(4) ?
    C20 C21 . 1.392(5) ?
    C20 C19 . 1.488(4) ?
    C16 C15 . 1.371(5) ?
    C16 C17 . 1.392(5) ?
    C16 H16 . 0.9300 ?
    C6 N2 . 1.344(4) ?
    C6 C5 . 1.481(5) ?
    C17 C18 . 1.477(4) ?
    N6 C24 . 1.351(5) ?
    N2 C19 . 1.341(4) ?
    C8 N4 . 1.333(5) ?
    C8 C9 . 1.379(6) ?
    C19 C18 . 1.404(4) ?
    C5 N1 . 1.334(5) ?
    C5 C4 . 1.382(5) ?
    N4 C12 . 1.338(5) ?
    N1 C1 . 1.335(5) ?
    C13 C14 . 1.388(6) ?
    C13 H13 . 0.9300 ?
    C15 C14 . 1.376(6) ?
    C15 H15 . 0.9300 ?
    C21 C22 . 1.388(6) ?
    C21 H21 . 0.9300 ?
    C3 C2 . 1.363(7) ?
    C3 C4 . 1.381(6) ?
    C3 H3 . 0.9300 ?
    C23 C24 . 1.372(6) ?
    C23 C22 . 1.372(7) ?
    C23 H23 . 0.9300 ?
    C12 C11 . 1.357(8) ?
    C12 H12 . 0.9300 ?
    C1 C2 . 1.392(6) ?
    C1 H1 . 0.9300 ?
    C22 H22 . 0.9300 ?
    C9 C10 . 1.394(7) ?
    C9 H9 . 0.9300 ?
    C24 H24 . 0.9300 ?
    C2 H2 . 0.9300 ?
    C11 C10 . 1.359(9) ?
    C11 H11 . 0.9300 ?
    C10 H10 . 0.9300 ?
    C14 H14 . 0.9300 ?
    C4 H4 . 0.9300 ?
loop_
    _geom_angle_atom_site_label_1
    _geom_angle_atom_site_label_2
    _geom_angle_atom_site_label_3
    _geom_angle_site_symmetry_1
    _geom_angle_site_symmetry_3
    _geom_angle
    _geom_angle_publ_flag
    N2 Zn1 N6 . . 73.75(10) y
    N2 Zn1 N1 . . 72.96(11) y
    N6 Zn1 N1 . . 146.71(11) y
    N2 Zn1 Br1 . . 125.38(8) y
    N6 Zn1 Br1 . . 102.12(9) y
    N1 Zn1 Br1 . . 97.43(10) y
    N2 Zn1 Br2 . . 118.61(8) y
    N6 Zn1 Br2 . . 97.55(9) y
    N1 Zn1 Br2 . . 97.76(10) y
    Br1 Zn1 Br2 . . 115.93(2) y
    C13 N5 C17 . . 117.3(3) ?
    C7 N3 C18 . . 120.4(3) ?
    N3 C7 C6 . . 119.5(3) ?
    N3 C7 C8 . . 116.7(3) ?
    C6 C7 C8 . . 123.8(3) ?
    N6 C20 C21 . . 122.2(3) ?
    N6 C20 C19 . . 114.2(3) ?
    C21 C20 C19 . . 123.5(3) ?
    C15 C16 C17 . . 118.4(3) ?
    C15 C16 H16 . . 120.8 ?
    C17 C16 H16 . . 120.8 ?
    N2 C6 C7 . . 117.2(3) ?
    N2 C6 C5 . . 114.1(3) ?
    C7 C6 C5 . . 128.7(3) ?
    N5 C17 C16 . . 123.0(3) ?
    N5 C17 C18 . . 115.8(3) ?
    C16 C17 C18 . . 120.9(3) ?
    C20 N6 C24 . . 118.6(3) ?
    C20 N6 Zn1 . . 117.8(2) ?
    C24 N6 Zn1 . . 122.1(3) ?
    C19 N2 C6 . . 121.7(3) ?
    C19 N2 Zn1 . . 118.5(2) ?
    C6 N2 Zn1 . . 119.7(2) ?
    N4 C8 C9 . . 123.8(4) ?
    N4 C8 C7 . . 114.3(3) ?
    C9 C8 C7 . . 121.9(4) ?
    N2 C19 C18 . . 117.6(3) ?
    N2 C19 C20 . . 113.7(3) ?
    C18 C19 C20 . . 128.6(3) ?
    N1 C5 C4 . . 121.3(3) ?
    N1 C5 C6 . . 114.6(3) ?
    C4 C5 C6 . . 124.1(3) ?
    N3 C18 C19 . . 118.8(3) ?
    N3 C18 C17 . . 115.5(3) ?
    C19 C18 C17 . . 125.6(3) ?
    C8 N4 C12 . . 117.2(4) ?
    C5 N1 C1 . . 119.2(3) ?
    C5 N1 Zn1 . . 118.2(2) ?
    C1 N1 Zn1 . . 122.6(3) ?
    N5 C13 C14 . . 123.5(4) ?
    N5 C13 H13 . . 118.3 ?
    C14 C13 H13 . . 118.3 ?
    C16 C15 C14 . . 119.5(3) ?
    C16 C15 H15 . . 120.2 ?
    C14 C15 H15 . . 120.2 ?
    C22 C21 C20 . . 118.0(4) ?
    C22 C21 H21 . . 121.0 ?
    C20 C21 H21 . . 121.0 ?
    C2 C3 C4 . . 119.8(4) ?
    C2 C3 H3 . . 120.1 ?
    C4 C3 H3 . . 120.1 ?
    C24 C23 C22 . . 118.8(4) ?
    C24 C23 H23 . . 120.6 ?
    C22 C23 H23 . . 120.6 ?
    N4 C12 C11 . . 123.1(4) ?
    N4 C12 H12 . . 118.4 ?
    C11 C12 H12 . . 118.4 ?
    N1 C1 C2 . . 122.4(4) ?
    N1 C1 H1 . . 118.8 ?
    C2 C1 H1 . . 118.8 ?
    C23 C22 C21 . . 119.9(4) ?
    C23 C22 H22 . . 120.0 ?
    C21 C22 H22 . . 120.0 ?
    C8 C9 C10 . . 116.9(5) ?
    C8 C9 H9 . . 121.6 ?
    C10 C9 H9 . . 121.6 ?
    N6 C24 C23 . . 122.4(4) ?
    N6 C24 H24 . . 118.8 ?
    C23 C24 H24 . . 118.8 ?
    C3 C2 C1 . . 118.0(4) ?
    C3 C2 H2 . . 121.0 ?
    C1 C2 H2 . . 121.0 ?
    C12 C11 C10 . . 119.3(4) ?
    C12 C11 H11 . . 120.3 ?
    C10 C11 H11 . . 120.3 ?
    C11 C10 C9 . . 119.6(5) ?
    C11 C10 H10 . . 120.2 ?
    C9 C10 H10 . . 120.2 ?
    C15 C14 C13 . . 118.2(3) ?
    C15 C14 H14 . . 120.9 ?
    C13 C14 H14 . . 120.9 ?
    C3 C4 C5 . . 119.1(4) ?
    C3 C4 H4 . . 120.4 ?
    C5 C4 H4 . . 120.4 ?
loop_
    _geom_torsion_atom_site_label_1
    _geom_torsion_atom_site_label_2
    _geom_torsion_atom_site_label_3
    _geom_torsion_atom_site_label_4
    _geom_torsion_site_symmetry_1
    _geom_torsion_site_symmetry_2
    _geom_torsion_site_symmetry_3
    _geom_torsion_site_symmetry_4
    _geom_torsion
    _geom_torsion_publ_flag
    C18 N3 C7 C6 . . . . 11.8(5) ?
    C18 N3 C7 C8 . . . . -166.3(3) ?
    N3 C7 C6 N2 . . . . -20.0(5) ?
    C8 C7 C6 N2 . . . . 157.9(3) ?
    N3 C7 C6 C5 . . . . 159.1(4) ?
    C8 C7 C6 C5 . . . . -22.9(6) ?
    C13 N5 C17 C16 . . . . -1.5(6) ?
    C13 N5 C17 C18 . . . . -176.1(4) ?
    C15 C16 C17 N5 . . . . -0.5(6) ?
    C15 C16 C17 C18 . . . . 173.9(3) ?
    C21 C20 N6 C24 . . . . 2.2(6) ?
    C19 C20 N6 C24 . . . . 177.5(3) ?
    C21 C20 N6 Zn1 . . . . -164.1(3) ?
    C19 C20 N6 Zn1 . . . . 11.1(4) ?
    N2 Zn1 N6 C20 . . . . -3.2(3) ?
    N1 Zn1 N6 C20 . . . . -2.2(4) ?
    Br1 Zn1 N6 C20 . . . . -126.8(3) ?
    Br2 Zn1 N6 C20 . . . . 114.5(3) ?
    N2 Zn1 N6 C24 . . . . -169.0(4) ?
    N1 Zn1 N6 C24 . . . . -168.1(3) ?
    Br1 Zn1 N6 C24 . . . . 67.3(3) ?
    Br2 Zn1 N6 C24 . . . . -51.3(3) ?
    C7 C6 N2 C19 . . . . 7.8(5) ?
    C5 C6 N2 C19 . . . . -171.5(3) ?
    C7 C6 N2 Zn1 . . . . -173.3(2) ?
    C5 C6 N2 Zn1 . . . . 7.5(4) ?
    N6 Zn1 N2 C19 . . . . -6.5(3) ?
    N1 Zn1 N2 C19 . . . . 174.1(3) ?
    Br1 Zn1 N2 C19 . . . . 87.0(3) ?
    Br2 Zn1 N2 C19 . . . . -96.3(2) ?
    N6 Zn1 N2 C6 . . . . 174.5(3) ?
    N1 Zn1 N2 C6 . . . . -4.9(3) ?
    Br1 Zn1 N2 C6 . . . . -92.0(3) ?
    Br2 Zn1 N2 C6 . . . . 84.7(3) ?
    N3 C7 C8 N4 . . . . 135.7(4) ?
    C6 C7 C8 N4 . . . . -42.3(5) ?
    N3 C7 C8 C9 . . . . -43.4(6) ?
    C6 C7 C8 C9 . . . . 138.6(5) ?
    C6 N2 C19 C18 . . . . 11.8(5) ?
    Zn1 N2 C19 C18 . . . . -167.2(2) ?
    C6 N2 C19 C20 . . . . -167.0(3) ?
    Zn1 N2 C19 C20 . . . . 14.1(4) ?
    N6 C20 C19 N2 . . . . -16.2(4) ?
    C21 C20 C19 N2 . . . . 159.0(3) ?
    N6 C20 C19 C18 . . . . 165.2(4) ?
    C21 C20 C19 C18 . . . . -19.6(6) ?
    N2 C6 C5 N1 . . . . -5.9(5) ?
    C7 C6 C5 N1 . . . . 174.9(4) ?
    N2 C6 C5 C4 . . . . 172.3(4) ?
    C7 C6 C5 C4 . . . . -6.9(6) ?
    C7 N3 C18 C19 . . . . 8.3(5) ?
    C7 N3 C18 C17 . . . . -168.8(3) ?
    N2 C19 C18 N3 . . . . -20.2(5) ?
    C20 C19 C18 N3 . . . . 158.3(3) ?
    N2 C19 C18 C17 . . . . 156.6(3) ?
    C20 C19 C18 C17 . . . . -24.9(6) ?
    N5 C17 C18 N3 . . . . 149.6(3) ?
    C16 C17 C18 N3 . . . . -25.1(5) ?
    N5 C17 C18 C19 . . . . -27.2(5) ?
    C16 C17 C18 C19 . . . . 158.1(4) ?
    C9 C8 N4 C12 . . . . -1.2(7) ?
    C7 C8 N4 C12 . . . . 179.7(4) ?
    C4 C5 N1 C1 . . . . 1.6(6) ?
    C6 C5 N1 C1 . . . . 179.8(4) ?
    C4 C5 N1 Zn1 . . . . -176.4(3) ?
    C6 C5 N1 Zn1 . . . . 1.9(4) ?
    N2 Zn1 N1 C5 . . . . 1.4(3) ?
    N6 Zn1 N1 C5 . . . . 0.4(4) ?
    Br1 Zn1 N1 C5 . . . . 126.2(3) ?
    Br2 Zn1 N1 C5 . . . . -116.2(3) ?
    N2 Zn1 N1 C1 . . . . -176.5(4) ?
    N6 Zn1 N1 C1 . . . . -177.5(4) ?
    Br1 Zn1 N1 C1 . . . . -51.7(4) ?
    Br2 Zn1 N1 C1 . . . . 65.9(4) ?
    C17 N5 C13 C14 . . . . 2.1(7) ?
    C17 C16 C15 C14 . . . . 1.9(6) ?
    N6 C20 C21 C22 . . . . -2.2(6) ?
    C19 C20 C21 C22 . . . . -177.1(4) ?
    C8 N4 C12 C11 . . . . -1.1(7) ?
    C5 N1 C1 C2 . . . . 1.6(8) ?
    Zn1 N1 C1 C2 . . . . 179.5(4) ?
    C24 C23 C22 C21 . . . . 0.5(7) ?
    C20 C21 C22 C23 . . . . 0.8(6) ?
    N4 C8 C9 C10 . . . . 2.2(9) ?
    C7 C8 C9 C10 . . . . -178.8(6) ?
    C20 N6 C24 C23 . . . . -0.8(7) ?
    Zn1 N6 C24 C23 . . . . 164.9(4) ?
    C22 C23 C24 N6 . . . . -0.5(7) ?
    C4 C3 C2 C1 . . . . 1.6(8) ?
    N1 C1 C2 C3 . . . . -3.2(8) ?
    N4 C12 C11 C10 . . . . 2.2(10) ?
    C12 C11 C10 C9 . . . . -1.1(12) ?
    C8 C9 C10 C11 . . . . -1.0(12) ?
    C16 C15 C14 C13 . . . . -1.4(6) ?
    N5 C13 C14 C15 . . . . -0.7(7) ?
    C2 C3 C4 C5 . . . . 1.3(7) ?
    N1 C5 C4 C3 . . . . -3.1(6) ?
    C6 C5 C4 C3 . . . . 178.9(4) ?
loop_
    _geom_hbond_atom_site_label_D
    _geom_hbond_atom_site_label_H
    _geom_hbond_atom_site_label_A
    _geom_hbond_site_symmetry_A
    _geom_hbond_distance_DH
    _geom_hbond_distance_HA
    _geom_hbond_distance_DA
    _geom_hbond_angle_DHA
    _geom_hbond_publ_flag
    C11 H11 Br2 2_767 0.93 2.88 3.791(7) 166 yes
data_global
_journal_date_recd_electronic     2010-07-11
_journal_date_accepted     2010-07-13
_journal_name_full     'Acta Crystallographica, Section E'
_journal_year     2010
_journal_volume     66
_journal_issue      8
_journal_page_first     m959
_journal_page_last     m960
_journal_paper_category     QM
_journal_coeditor_code     HB5552
_publ_contact_author
;
  'Amani, Vahid'
   Islamic Azad University
   Shahr-e-Rey Branch
   Tehran
   Iran
;
_publ_contact_author_email     'v_amani2002@yahoo.com'
_publ_contact_author_fax     '0098 021 55277888'
_publ_contact_author_phone     '0098 021 55277850'
_publ_section_title
;\
Dibromido(2,3,5,6-tetra-2-pyridylpyrazine-\k^3^<i>N</i>^2^,<i>N</i>^1^,\
<i>N</i>^6^)zinc(II)
;
loop_
    _publ_author_name
    _publ_author_address
    'Ahmadi, Roya'
;      Islamic Azad University
       Shahr-e-Rey Branch
       Tehran
       Iran
;
    'Kalateh, Khadijeh'
;      Islamic Azad University
       Shahr-e-Rey Branch
       Tehran
       Iran
;
    'Amani, Vahid'
;      Islamic Azad University
       Shahr-e-Rey Branch
       Tehran
       Iran
;
