# Supplementary material for: Dibromido(2,3,5,6-tetra-2-pyridyl­pyrazine-κ3 N 2,N 1,N 6)zinc(II)
Source: Acta Crystallogr Sect E Struct Rep Online. 2010 Jul 17;66(Pt 8):m959–60. doi: 10.1107/S1600536810027820 (PMC3007354; doi:10.1107/S1600536810027820)
Supplement: Supplementary file 2 [file e-66-0m959-Isup2.hkl]

# 
# h,k,l, Fc-squared, Fo-squared, sigma(Fo-squared) and status flag 
# 
data_I
_shelx_title ' ' 
_shelx_refln_list_code          4 
_shelx_F_calc_maximum      159.65 
_exptl_crystal_F_000       488.00 
_reflns_d_resolution_high  0.7283 
 
loop_ 
 _symmetry_equiv_pos_as_xyz 
 'x, y, z' 
 '-x, -y, -z' 
 
_cell_length_a    10.3985 
_cell_length_b    10.5378 
_cell_length_c    12.3034 
_cell_angle_alpha  64.898 
_cell_angle_beta   83.187 
_cell_angle_gamma  77.901 
 
_shelx_F_squared_multiplier     1.000 
 
loop_ 
 _refln_index_h 
 _refln_index_k 
 _refln_index_l 
 _refln_F_squared_calc 
 _refln_F_squared_meas 
 _refln_F_squared_sigma 
 _refln_observed_status 
   1   0   0      718.46      675.67     14.36 o 
   2   0   0     2866.62     2470.38     37.63 o 
   3   0   0      529.66      487.28      9.79 o 
   4   0   0      953.67      939.28     14.34 o 
   5   0   0     3716.88     3617.09     84.08 o 
   6   0   0     1589.13     1490.65     48.51 o 
   7   0   0      124.76      139.13     10.36 o 
   8   0   0       37.94       34.70     10.03 o 
   9   0   0      222.98      233.74     32.43 o 
  10   0   0      353.61      326.22     30.88 o 
  11   0   0       21.89        7.86      9.66 o 
  12   0   0      101.54      110.99      9.63 o 
  13   0   0      181.02      179.31      9.98 o 
 -13   1   0       57.65       84.30     12.40 o 
 -12   1   0      378.76      444.99     15.80 o 
 -11   1   0      274.69      295.40     11.99 o 
 -10   1   0       68.11       77.04     14.46 o 
  -9   1   0      131.65      153.02     23.01 o 
  -8   1   0       45.04       36.84     10.07 o 
  -7   1   0     1420.83     1429.52     12.41 o 
  -6   1   0     1706.20     1610.30     26.57 o 
  -5   1   0     3066.37     3150.16     41.06 o 
  -4   1   0      118.78      132.67      6.92 o 
  -3   1   0     2602.81     2519.13     61.47 o 
  -2   1   0     1153.39     1108.76     48.33 o 
  -1   1   0       42.96       36.17     17.33 o 
   1   1   0     3525.24     4074.38     48.13 o 
   2   1   0        6.58       12.19     12.44 o 
   3   1   0     4753.99     4239.87    129.75 o 
   4   1   0      195.14      167.75      9.10 o 
   5   1   0     3942.35     3854.58     73.59 o 
   6   1   0     2387.57     2119.44     48.32 o 
   7   1   0     2711.03     2675.41     83.40 o 
   8   1   0       72.21       73.00     11.52 o 
   9   1   0        3.15       11.00      9.71 o 
  10   1   0      109.35      107.91     10.22 o 
  11   1   0      251.43      270.58     14.19 o 
  12   1   0       21.60       44.88      9.78 o 
  13   1   0        3.79       11.17      7.95 o 
  14   1   0       12.07       22.38      9.39 o 
 -13   2   0        0.42       27.66      9.81 o 
 -12   2   0       86.27      103.56     14.46 o 
 -11   2   0       22.60       36.96     14.00 o 
 -10   2   0      203.85      268.34     14.53 o 
  -9   2   0      736.71      672.99     21.01 o 
  -8   2   0        0.90        1.09      9.82 o 
  -7   2   0     1106.07     1049.35     29.96 o 
  -6   2   0     3822.53     3508.26     47.63 o 
  -5   2   0     3640.01     3626.32     70.85 o 
  -4   2   0      667.33      719.29     56.35 o 
  -3   2   0       75.86       67.90      8.58 o 
  -2   2   0      870.65      734.43     19.79 o 
  -1   2   0     6874.94     5481.42     38.62 o 
   1   2   0     5319.37     5641.94     49.81 o 
   4   2   0     6311.12     5860.95    271.93 o 
   5   2   0       58.54       42.69      7.67 o 
   6   2   0     1605.29     1595.30     39.96 o 
   7   2   0      280.98      287.28      8.93 o 
   8   2   0      766.42      732.28     40.02 o 
   9   2   0     1538.33     1527.15     45.31 o 
  10   2   0       28.45       36.19      8.13 o 
  11   2   0       68.63       87.15      9.97 o 
  12   2   0       49.41       69.57      9.69 o 
  13   2   0       22.70       21.00      9.73 o 
  14   2   0       49.64       46.33      8.17 o 
 -12   3   0       12.22       49.79      9.96 o 
 -11   3   0        6.21       -0.11     14.30 o 
 -10   3   0        7.55        9.25     14.46 o 
  -9   3   0      798.60      821.47     17.23 o 
  -8   3   0      233.05      261.14     18.29 o 
  -7   3   0       90.74       91.79     10.35 o 
  -6   3   0      639.03      617.28     17.79 o 
  -5   3   0        4.83       17.38      8.53 o 
  -4   3   0     5100.30     4661.37    395.80 o 
  -3   3   0    14228.72    10672.70     38.85 o 
  -2   3   0      569.92      521.32     13.61 o 
  -1   3   0      481.48      353.00     17.48 o 
   1   3   0     2089.55     2335.18     27.04 o 
   2   3   0      677.62      751.96     18.98 o 
   3   3   0        3.93        4.04     11.31 o 
   4   3   0      158.12      194.21     13.45 o 
   5   3   0       96.32       93.04      8.35 o 
   6   3   0       25.58       41.82      9.21 o 
   7   3   0       35.33       78.15      8.66 o 
   8   3   0      723.37      700.83     43.36 o 
   9   3   0     1980.95     1928.68    128.51 o 
  10   3   0     1003.95      976.51     12.20 o 
  11   3   0        2.69       -7.80      7.85 o 
  12   3   0      111.39      113.51     13.45 o 
  13   3   0        2.19        0.72     12.63 o 
  14   3   0       26.72       45.68     10.64 o 
 -12   4   0       67.72      123.51     14.37 o 
 -11   4   0        0.90        4.62     14.10 o 
 -10   4   0       67.51       53.80     14.77 o 
  -9   4   0        8.22       -5.35     14.86 o 
  -8   4   0       21.01       51.10     11.26 o 
  -7   4   0        1.28        8.70      9.92 o 
  -6   4   0       94.32       91.85     19.69 o 
  -5   4   0        5.53       23.07     11.22 o 
  -4   4   0     1856.11     1514.43    154.46 o 
  -3   4   0    10780.50     8567.51     32.97 o 
  -2   4   0     4645.52     4104.88     27.47 o 
  -1   4   0      125.53      105.96     15.06 o 
   1   4   0      563.70      678.19     16.72 o 
   2   4   0     7487.93     7707.51     41.68 o 
   4   4   0     3874.45     4193.11     75.92 o 
   5   4   0      461.01      476.94     16.26 o 
   6   4   0        0.50       -4.97      9.47 o 
   7   4   0      265.66      244.14     16.21 o 
   8   4   0      304.74      247.55     30.61 o 
   9   4   0        1.37       12.65     11.07 o 
  10   4   0      327.14      262.14     26.13 o 
  11   4   0        9.03        7.57      9.50 o 
  12   4   0       52.27       40.67      8.34 o 
  13   4   0       25.82       31.58      9.30 o 
  14   4   0        0.99        6.74     15.25 o 
 -11   5   0        1.68       22.95      9.92 o 
 -10   5   0      326.15      339.33     11.79 o 
  -9   5   0      780.11      829.11     13.12 o 
  -8   5   0       36.27       48.67      8.73 o 
  -7   5   0       23.68       39.11      8.15 o 
  -6   5   0       78.11      111.62     18.36 o 
  -5   5   0       29.41       28.18     10.81 o 
  -4   5   0      197.28      224.33     11.15 o 
  -3   5   0      337.81      333.30     15.29 o 
  -2   5   0       43.69       70.89     14.39 o 
  -1   5   0     1868.59     1715.13     20.21 o 
   0   5   0     1833.02     1762.87     92.42 o 
   1   5   0        2.08       -1.84     12.85 o 
   2   5   0       39.02       33.80     13.04 o 
   3   5   0     5849.18     6150.82     37.74 o 
   4   5   0     3230.99     3619.13     33.68 o 
   5   5   0       29.41       35.39     18.69 o 
   6   5   0      502.95      520.71     12.77 o 
   7   5   0        8.59       10.26     12.25 o 
   8   5   0      524.28      520.90     31.07 o 
   9   5   0     1078.78     1043.48     84.34 o 
  10   5   0      211.05      202.33     21.40 o 
  11   5   0        2.49        5.98      7.53 o 
  12   5   0       54.17       50.45      9.32 o 
  13   5   0      138.40      147.83     10.24 o 
 -11   6   0        4.35       23.28     14.14 o 
 -10   6   0       41.48       40.93     10.22 o 
  -9   6   0      354.09      405.01     11.77 o 
  -8   6   0       26.59       43.86     10.37 o 
  -7   6   0      435.46      411.99     46.39 o 
  -6   6   0      325.90      332.22     26.30 o 
  -5   6   0       28.77       25.85      8.46 o 
  -4   6   0     1133.61     1112.22     47.41 o 
  -3   6   0     3396.11     3051.63     22.59 o 
  -2   6   0      240.79      216.48     10.73 o 
  -1   6   0      581.03      554.61     16.10 o 
   0   6   0      844.78      848.24     57.59 o 
   1   6   0      358.74      331.54     19.65 o 
   2   6   0      744.85      787.22     56.57 o 
   3   6   0      235.78      289.40     13.86 o 
   4   6   0      880.76     1044.55     20.78 o 
   5   6   0     1423.82     1506.58     28.19 o 
   6   6   0     2155.35     1965.74    124.56 o 
   7   6   0     1068.33      922.01     17.37 o 
   8   6   0       96.23      141.87     14.83 o 
   9   6   0       87.59       92.41     10.41 o 
  10   6   0       95.80       95.55     14.10 o 
  11   6   0      132.42       90.53     14.63 o 
  12   6   0       66.10       59.26     10.22 o 
  13   6   0        7.65       22.86     14.23 o 
 -10   7   0        9.14       16.84     19.93 o 
  -9   7   0       30.43       52.11     14.32 o 
  -8   7   0        1.26       -1.52      8.82 o 
  -7   7   0      556.59      526.74     17.29 o 
  -6   7   0     1586.03     1626.83     18.25 o 
  -5   7   0      105.85      112.59      8.17 o 
  -4   7   0      724.40      750.67     19.59 o 
  -3   7   0      623.90      577.95     16.56 o 
  -2   7   0      525.57      563.77     12.27 o 
  -1   7   0      900.49      842.18     74.98 o 
   0   7   0     2644.25     2648.39    176.81 o 
   1   7   0      210.93      188.93     16.91 o 
   2   7   0        3.26       -4.92     18.39 o 
   3   7   0      566.35      588.26     63.11 o 
   4   7   0       45.78       56.77      9.80 o 
   5   7   0      372.98      364.87     14.29 o 
   6   7   0      686.13      690.91     25.42 o 
   7   7   0      645.10      613.83     16.84 o 
   8   7   0      137.25      130.89     10.63 o 
   9   7   0        0.02        8.61     13.89 o 
  10   7   0      112.73       98.94     10.20 o 
  11   7   0      138.40      138.55     11.10 o 
  12   7   0      289.54      296.74     15.37 o 
  13   7   0      105.20      125.98     15.20 o 
  -9   8   0       13.16       62.33     10.28 o 
  -8   8   0        0.25        5.53      8.68 o 
  -7   8   0        3.50       12.74     10.71 o 
  -6   8   0       82.87       94.33      9.35 o 
  -5   8   0        2.41       10.54      9.76 o 
  -4   8   0       11.69       16.36      8.09 o 
  -3   8   0      185.91      172.73      7.75 o 
  -2   8   0       74.62       64.36      8.60 o 
  -1   8   0     1478.40     1479.34     64.86 o 
   0   8   0     3167.13     3109.72    226.34 o 
   1   8   0     1004.40      982.32     66.18 o 
   2   8   0       39.55       29.71     10.94 o 
   3   8   0      277.00      312.63     13.02 o 
   4   8   0       68.31       68.59     11.25 o 
   5   8   0      219.05      245.79     13.07 o 
   6   8   0      936.89     1083.71     23.84 o 
   7   8   0       63.61       66.30     15.57 o 
   8   8   0       50.43       51.79     14.56 o 
   9   8   0       56.89       49.12     10.45 o 
  10   8   0        0.77        9.07     10.08 o 
  11   8   0       31.86       39.80     10.11 o 
  12   8   0       17.08       17.37     14.92 o 
  -8   9   0        0.09        9.41      8.54 o 
  -7   9   0      170.49      185.14     26.25 o 
  -6   9   0        6.71       32.58     12.55 o 
  -5   9   0      112.14      126.12     14.44 o 
  -4   9   0      170.35      157.72      7.40 o 
  -3   9   0       17.87       21.83      8.93 o 
  -2   9   0        0.88        3.27     11.26 o 
  -1   9   0       51.39       67.11     15.58 o 
   0   9   0      394.90      434.39     23.06 o 
   1   9   0       90.81      110.31     10.45 o 
   2   9   0      388.35      420.24     15.57 o 
   3   9   0      548.10      595.51     39.15 o 
   4   9   0       21.47       26.28     10.19 o 
   5   9   0      440.25      443.01     12.26 o 
   6   9   0      471.64      516.59     18.21 o 
   7   9   0      337.22      342.90     17.16 o 
   8   9   0        1.26       -3.95     15.50 o 
   9   9   0        2.41       44.61     15.04 o 
  10   9   0       73.50      108.95     15.82 o 
  11   9   0       99.28      101.67     15.75 o 
  -7  10   0      100.79       88.17     13.85 o 
  -6  10   0      299.90      300.72      8.49 o 
  -5  10   0       22.42       44.48     14.70 o 
  -4  10   0       49.33       40.59      8.72 o 
  -3  10   0      194.45      198.91     10.54 o 
  -2  10   0        0.29        3.08     23.58 o 
  -1  10   0       48.36       62.48     10.32 o 
   0  10   0      448.61      447.40     30.35 o 
   1  10   0       25.53       17.26      8.66 o 
   2  10   0      305.17      316.59     28.85 o 
   3  10   0      526.71      500.33     11.66 o 
   4  10   0      243.91      239.02     12.31 o 
   5  10   0        1.48       22.93     12.74 o 
   6  10   0       29.22       49.18     10.80 o 
   7  10   0       27.37       15.71     11.69 o 
   8  10   0      142.32      124.81     12.25 o 
   9  10   0      135.90      100.30     16.26 o 
  10  10   0       67.73      110.00     15.39 o 
  -5  11   0       43.74       54.97     13.24 o 
  -4  11   0       42.52       43.37      8.82 o 
  -3  11   0      346.65      362.82     23.59 o 
  -2  11   0      104.32       78.50     10.76 o 
  -1  11   0       42.23       54.55     10.53 o 
   0  11   0      235.52      268.46     31.38 o 
   1  11   0        9.89       11.13     10.40 o 
   2  11   0        8.67       13.08      8.10 o 
   3  11   0        0.15       -0.70     10.02 o 
   4  11   0        0.02        3.84     12.11 o 
   5  11   0       17.43       22.40     12.52 o 
   6  11   0        0.44       -4.17     10.84 o 
   7  11   0        4.40       -4.22     11.60 o 
   8  11   0       27.00       55.60     16.24 o 
   9  11   0      124.57      138.81     16.79 o 
  -3  12   0      113.78      126.52     19.85 o 
  -2  12   0       44.01       55.81     17.06 o 
  -1  12   0       72.64       80.15     10.73 o 
   0  12   0       82.59       90.97      8.76 o 
   1  12   0       22.59       22.01     10.39 o 
   2  12   0      251.92      252.91     10.93 o 
   3  12   0      225.57      228.51     11.32 o 
   4  12   0      123.30      140.46     14.92 o 
   5  12   0        4.14       11.50      8.15 o 
   6  12   0        0.05        2.50     10.93 o 
   7  12   0        1.67       20.90     16.06 o 
   1  13   0       14.32       17.60      9.50 o 
   2  13   0       67.42       65.69     10.47 o 
   3  13   0       86.62       76.63     10.83 o 
   4  13   0        4.42       10.33     17.17 o 
  -6 -12   1        1.79        9.79     10.78 o 
  -5 -12   1       56.93       55.92     10.55 o 
  -4 -12   1       84.56       96.16     12.01 o 
  -3 -12   1       55.82       55.41     10.65 o 
  -2 -12   1        4.41       -0.96     10.37 o 
  -1 -12   1      251.60      222.17     22.01 o 
   0 -12   1       71.22       79.99     10.74 o 
   1 -12   1        0.82        8.93     10.40 o 
   2 -12   1       92.63      117.49     10.71 o 
  -8 -11   1       31.49       49.99     11.72 o 
  -7 -11   1       52.57       56.60     12.78 o 
  -6 -11   1       20.52       24.43     12.61 o 
  -5 -11   1       47.39       39.57     10.89 o 
  -4 -11   1       97.87      100.45     12.98 o 
  -3 -11   1       45.50       66.57     10.24 o 
  -2 -11   1        4.81        7.42     12.06 o 
  -1 -11   1       74.28       73.90      7.55 o 
   0 -11   1        4.36        2.00      8.04 o 
   1 -11   1       87.72       94.57      8.77 o 
   2 -11   1      445.37      460.35     45.11 o 
   3 -11   1      280.48      284.97     13.26 o 
   4 -11   1       38.77       22.78      7.83 o 
 -10 -10   1      286.98      214.89     12.27 o 
  -9 -10   1       41.72       57.93     11.77 o 
  -8 -10   1        0.09       21.96     11.47 o 
  -7 -10   1        9.82       13.86      9.69 o 
  -6 -10   1        3.80       16.33     12.35 o 
  -5 -10   1      155.35      146.94     10.59 o 
  -4 -10   1      105.55      103.71     10.22 o 
  -3 -10   1      101.66       99.96     10.33 o 
  -2 -10   1        0.53       -3.30     13.09 o 
  -1 -10   1        6.15        2.26     12.27 o 
   0 -10   1       37.56       48.53     11.11 o 
   1 -10   1      142.73      126.16     18.77 o 
   2 -10   1       97.42      122.24     40.70 o 
   3 -10   1      290.24      261.76     21.02 o 
   4 -10   1       20.05       22.62      9.34 o 
   5 -10   1      116.48      142.36     17.03 o 
   6 -10   1       95.52       99.67      8.05 o 
 -11  -9   1        0.23       14.26     10.56 o 
 -10  -9   1       10.34       29.94     15.48 o 
  -9  -9   1       62.32      100.38     15.57 o 
  -8  -9   1       13.26       33.86     15.76 o 
  -7  -9   1      100.73      115.48     18.25 o 
  -6  -9   1       42.77       39.03     14.51 o 
  -5  -9   1      501.15      494.11     12.98 o 
  -4  -9   1     1099.96     1127.93     23.55 o 
  -3  -9   1      430.85      420.01     31.08 o 
  -2  -9   1      127.30      138.11     10.32 o 
  -1  -9   1       94.25      131.16     28.39 o 
   0  -9   1       35.39       33.56     10.23 o 
   1  -9   1       94.52      121.47     10.55 o 
   2  -9   1      169.89      199.45     10.18 o 
   3  -9   1        1.84        4.27      9.92 o 
   4  -9   1      259.87      292.04     10.57 o 
   5  -9   1      187.02      227.75      9.14 o 
   6  -9   1       59.72       76.53      6.79 o 
   7  -9   1        1.43       -0.01      7.49 o 
 -12  -8   1       28.29       27.89     15.06 o 
 -11  -8   1      118.83      131.77     10.57 o 
 -10  -8   1       83.18       64.15     10.49 o 
  -9  -8   1        3.79        4.08     14.77 o 
  -8  -8   1      216.71      223.59     11.54 o 
  -7  -8   1      341.26      391.82     20.45 o 
  -6  -8   1      480.95      525.82     18.73 o 
  -5  -8   1       18.40       16.36     14.86 o 
  -4  -8   1      663.05      734.34     18.13 o 
  -3  -8   1        6.18        9.90      9.69 o 
  -2  -8   1      189.22      203.90     13.85 o 
  -1  -8   1     2154.06     2213.76    112.48 o 
   0  -8   1      229.84      246.66     17.32 o 
   1  -8   1      820.39      824.19     61.01 o 
   2  -8   1      399.05      389.72     27.56 o 
   3  -8   1      616.19      548.50     44.45 o 
   4  -8   1       39.48       50.59      8.61 o 
   5  -8   1        8.20       16.12      8.47 o 
   6  -8   1        0.86        7.52      6.89 o 
   7  -8   1       30.91       51.44     15.08 o 
   8  -8   1        5.68        2.26      8.85 o 
   9  -8   1        0.29       13.88      7.51 o 
 -12  -7   1        0.37       11.35     14.70 o 
 -11  -7   1       15.02      -10.45     10.45 o 
 -10  -7   1      264.79      282.62     15.50 o 
  -9  -7   1       63.10       51.93     10.26 o 
  -8  -7   1       64.19       46.09     14.81 o 
  -7  -7   1       13.38       20.25     20.74 o 
  -6  -7   1      263.81      277.89     17.92 o 
  -5  -7   1        2.15       -4.85     14.92 o 
  -4  -7   1      644.25      690.25     15.52 o 
  -3  -7   1       98.94       81.69     12.78 o 
  -2  -7   1     1047.04     1104.83     17.05 o 
  -1  -7   1     2996.31     3095.23     22.17 o 
   0  -7   1     1553.58     1520.03     70.04 o 
   1  -7   1        2.23        1.46      8.25 o 
   2  -7   1      515.99      491.21     14.34 o 
   3  -7   1      368.61      341.11     17.54 o 
   4  -7   1      443.58      423.07     17.78 o 
   5  -7   1      488.62      479.44     25.47 o 
   6  -7   1      822.21      855.72     23.39 o 
   7  -7   1        0.50       15.52      7.18 o 
   8  -7   1       67.98       59.16     12.84 o 
   9  -7   1        2.96       17.84      9.42 o 
  10  -7   1        0.98        5.46      8.35 o 
 -13  -6   1      134.33       84.55     15.06 o 
 -12  -6   1       48.43       92.26     14.58 o 
 -11  -6   1        1.00      -14.39     14.39 o 
 -10  -6   1        1.38        6.02     12.28 o 
  -9  -6   1      127.43       98.31      9.62 o 
  -8  -6   1      830.30      778.95     13.48 o 
  -7  -6   1     1652.67     1737.44     54.44 o 
  -6  -6   1      484.10      536.45     20.33 o 
  -5  -6   1       96.08      104.39     13.15 o 
  -4  -6   1      107.36      116.34     12.74 o 
  -3  -6   1       64.49       76.59     12.53 o 
  -2  -6   1       13.02       16.59     12.21 o 
  -1  -6   1       45.79       49.74     13.17 o 
   0  -6   1       53.04       65.73     13.43 o 
   1  -6   1      127.68      131.06      8.30 o 
   2  -6   1     1549.76     1439.77     49.04 o 
   3  -6   1        1.69       -0.21     10.26 o 
   4  -6   1     1495.04     1310.44     10.08 o 
   5  -6   1     1884.33     1792.81     55.23 o 
   6  -6   1      368.16      390.91      9.81 o 
   7  -6   1       28.73       52.27     10.80 o 
   8  -6   1      418.25      423.48     23.97 o 
   9  -6   1       56.59       40.58     11.68 o 
  10  -6   1       36.97       34.78      7.42 o 
  11  -6   1      117.90      121.56     10.34 o 
 -13  -5   1        1.29       18.00     11.73 o 
 -12  -5   1       11.05       28.42     19.05 o 
 -11  -5   1        4.91       12.90      8.36 o 
 -10  -5   1      161.82      174.33     29.81 o 
  -9  -5   1       21.40       30.53      9.71 o 
  -8  -5   1      583.84      523.98     28.75 o 
  -7  -5   1     2521.20     2445.35    138.27 o 
  -6  -5   1     1102.96     1236.81     16.95 o 
  -5  -5   1      291.41      331.98     11.67 o 
  -4  -5   1       54.30       49.96     10.22 o 
  -3  -5   1      249.81      303.99     13.75 o 
  -2  -5   1     3071.27     3189.12     24.04 o 
  -1  -5   1     6276.76     6432.68     30.59 o 
   0  -5   1     2442.88     2550.93     21.15 o 
   1  -5   1      629.86      626.82     12.43 o 
   2  -5   1      903.32      894.93     18.45 o 
   3  -5   1      266.00      235.72     10.73 o 
   4  -5   1       13.11      -14.05     14.05 o 
   5  -5   1       56.64       49.88      7.78 o 
   6  -5   1       48.23       67.38     14.88 o 
   7  -5   1       26.18       45.97      9.92 o 
   8  -5   1      550.59      573.11     25.48 o 
   9  -5   1      210.43      279.18      9.08 o 
  10  -5   1        3.64       10.57     18.46 o 
  11  -5   1      128.16      120.25      8.62 o 
 -13  -4   1      188.36      171.79     16.56 o 
 -12  -4   1        0.90       -7.94      8.43 o 
 -11  -4   1        4.57       15.60     10.32 o 
 -10  -4   1      251.66      247.37     12.99 o 
  -9  -4   1      447.60      469.93     11.60 o 
  -8  -4   1       80.34       88.07      9.33 o 
  -7  -4   1       47.38       41.60     15.50 o 
  -6  -4   1       73.04       87.53     11.81 o 
  -5  -4   1     2437.37     2665.25     19.78 o 
  -4  -4   1     3908.62     4213.96     22.83 o 
  -3  -4   1     2251.48     2372.65     38.30 o 
  -2  -4   1     2271.55     2567.26     43.51 o 
  -1  -4   1     4072.73     4234.78     26.92 o 
   0  -4   1     1448.06     1510.35     18.53 o 
   1  -4   1      660.61      638.05     16.19 o 
   3  -4   1       10.03        6.11     10.11 o 
   4  -4   1      357.21      298.50     33.44 o 
   5  -4   1      532.15      490.56     40.79 o 
   6  -4   1      438.74      430.74     14.87 o 
   7  -4   1      209.86      201.00      8.77 o 
   8  -4   1      110.00      144.84     23.72 o 
   9  -4   1      462.02      479.31     14.19 o 
  10  -4   1       13.54       15.30     15.45 o 
  11  -4   1       58.88       74.19      8.32 o 
  12  -4   1       45.94       43.00     10.12 o 
 -13  -3   1       56.44       45.76     13.37 o 
 -12  -3   1        2.54       16.51      9.53 o 
 -11  -3   1      271.06      249.56     15.97 o 
 -10  -3   1      311.45      301.64     33.41 o 
  -9  -3   1      134.03      129.50      8.37 o 
  -8  -3   1      639.92      588.10     13.79 o 
  -7  -3   1     1173.90     1089.96     53.40 o 
  -6  -3   1       25.56       13.62      7.39 o 
  -5  -3   1      785.25      840.65     13.67 o 
  -4  -3   1     1912.08     2052.54     17.60 o 
  -3  -3   1      551.50      526.67     11.99 o 
  -2  -3   1     3622.00     4115.43     21.56 o 
  -1  -3   1       55.28       54.97      7.47 o 
   0  -3   1      484.41      542.50     15.60 o 
   1  -3   1     5933.46     5617.96     29.37 o 
   3  -3   1     6629.09     6024.26     30.57 o 
   4  -3   1      102.00      132.41     15.03 o 
   5  -3   1     1066.61     1022.63     49.33 o 
   6  -3   1      153.04      154.87     10.13 o 
   7  -3   1      319.46      321.58      9.27 o 
   8  -3   1      600.01      609.68     19.44 o 
   9  -3   1       39.16       52.51      8.35 o 
  10  -3   1       14.52       11.61     14.67 o 
  11  -3   1        3.99       26.57     14.46 o 
  12  -3   1        0.36       -3.22     34.87 o 
 -14  -2   1        2.26       25.75     13.63 o 
 -13  -2   1        2.37       11.44      7.63 o 
 -12  -2   1        1.62       -2.06     10.81 o 
 -11  -2   1      496.76      490.73     34.64 o 
 -10  -2   1     1687.28     1680.79     79.78 o 
  -9  -2   1      293.33      329.24      9.08 o 
  -8  -2   1      268.14      256.48      8.72 o 
  -7  -2   1      138.84      117.95      8.16 o 
  -6  -2   1        4.31       15.58      8.09 o 
  -5  -2   1     2969.02     3149.88     46.28 o 
  -4  -2   1     6284.20     6880.45    165.02 o 
  -3  -2   1       28.66       30.38      9.28 o 
  -2  -2   1     7853.44     8785.60     65.65 o 
  -1  -2   1     6045.22     6426.98    131.54 o 
   0  -2   1    12960.42    12604.64     36.64 o 
   1  -2   1     1080.37     1152.12     20.37 o 
   3  -2   1     5652.14     5435.27    220.20 o 
   4  -2   1     3125.47     3187.95    240.66 o 
   5  -2   1     1477.37     1369.04     57.48 o 
   6  -2   1       93.69       65.80      8.32 o 
   7  -2   1     1077.32      994.97     26.08 o 
   8  -2   1     1620.22     1700.07     45.31 o 
   9  -2   1     1297.00     1288.61     79.87 o 
  10  -2   1        0.19       36.43     10.41 o 
  11  -2   1       37.00       89.78     14.32 o 
  12  -2   1       26.35       25.95     10.24 o 
  13  -2   1       38.75       42.82     10.31 o 
 -13  -1   1       22.91       29.38     16.03 o 
 -12  -1   1       54.22       52.27      7.99 o 
 -11  -1   1       14.85       -5.13      9.89 o 
 -10  -1   1      475.57      519.86     11.03 o 
  -9  -1   1      404.53      411.27     17.67 o 
  -8  -1   1      367.06      322.86      7.86 o 
  -7  -1   1     1541.12     1474.39     23.97 o 
  -6  -1   1        3.56       11.75      6.93 o 
  -5  -1   1     9778.14     9217.30    220.01 o 
  -4  -1   1     4783.14     4951.91     34.65 o 
  -3  -1   1     9120.34     9067.79    132.56 o 
  -2  -1   1     3737.08     4259.75     60.22 o 
  -1  -1   1     8491.07     9156.37    111.85 o 
   0  -1   1     6854.58     6887.25     32.12 o 
   1  -1   1     7141.90     6747.09     43.12 o 
   2  -1   1     3648.71     3691.31     31.28 o 
   3  -1   1     5088.96     4605.13    231.17 o 
   4  -1   1      109.56      178.69     10.00 o 
   5  -1   1     4227.78     4101.77    154.04 o 
   6  -1   1     3288.32     3004.23     28.48 o 
   7  -1   1        0.25        9.16      7.49 o 
   8  -1   1      831.37      814.41     15.75 o 
   9  -1   1      469.53      440.04     22.22 o 
  10  -1   1      157.42      188.02     10.49 o 
  11  -1   1      306.85      348.46     10.58 o 
  12  -1   1       55.14       77.86     14.24 o 
  13  -1   1        3.91       23.87     12.91 o 
 -13   0   1        9.43        0.69      9.33 o 
 -12   0   1       35.46       48.62      7.82 o 
 -11   0   1      271.60      304.00     37.24 o 
 -10   0   1      617.02      617.99     45.22 o 
  -9   0   1        3.18        0.49      9.82 o 
  -8   0   1       43.41       41.50      7.20 o 
  -7   0   1     2519.67     2512.12     98.28 o 
  -6   0   1     1581.42     1484.09     52.85 o 
  -5   0   1        1.83        6.99      6.72 o 
  -4   0   1     1755.83     1657.51     49.18 o 
  -3   0   1     1512.51     1605.52     17.25 o 
  -2   0   1    16200.04    15101.78    294.64 o 
  -1   0   1     7457.62     7839.95     39.40 o 
   0   0   1     1562.54     1906.83     40.54 o 
   1   0   1     1362.60     1561.31     15.11 o 
   2   0   1    10761.77     9830.85     71.38 o 
   3   0   1     3891.89     3821.24     93.41 o 
   4   0   1      611.47      621.78      9.26 o 
   5   0   1      667.70      731.82      9.12 o 
   6   0   1      367.21      380.35      7.36 o 
   7   0   1      226.19      200.01     14.58 o 
   8   0   1      121.39      117.54      7.29 o 
   9   0   1      117.03      112.84     10.10 o 
  10   0   1        5.95       10.25     12.54 o 
  11   0   1      731.51      682.06     36.66 o 
  12   0   1      229.01      265.24     26.21 o 
  13   0   1        0.16        0.17      7.20 o 
 -13   1   1      123.13      122.61     16.52 o 
 -12   1   1        0.41       19.89     14.25 o 
 -11   1   1      219.94      239.49     10.12 o 
 -10   1   1      475.61      535.86     15.20 o 
  -9   1   1        9.62       33.63      9.75 o 
  -8   1   1      482.53      433.56      9.67 o 
  -7   1   1       83.66       75.92      8.53 o 
  -6   1   1       65.73       52.93      7.40 o 
  -5   1   1      238.81      176.66      8.90 o 
  -4   1   1     1507.78     1407.50     37.57 o 
  -3   1   1     3113.51     2968.35     91.92 o 
  -2   1   1    18421.21    14238.88    386.52 o 
  -1   1   1     6776.35     6585.83     52.02 o 
   0   1   1    12198.45     9812.22    185.92 o 
   1   1   1     3994.56     3912.77    227.51 o 
   2   1   1     1406.57     1364.38     61.56 o 
   3   1   1      150.98      129.94     10.28 o 
   4   1   1     8110.95     6734.09     49.88 o 
   5   1   1    16811.09    14378.49    215.25 o 
   6   1   1      935.37      739.59     19.22 o 
   7   1   1        2.59        9.82      8.15 o 
   8   1   1      109.05      121.46     10.46 o 
   9   1   1        0.00       -2.14      9.86 o 
  10   1   1       29.79       46.35      9.78 o 
  11   1   1       12.16       18.80      9.82 o 
  12   1   1       29.81       12.08      9.65 o 
  13   1   1       23.87       19.17     11.58 o 
  14   1   1       37.98       44.42      7.09 o 
 -13   2   1      145.58      179.55     14.63 o 
 -12   2   1       41.29       56.36      9.75 o 
 -11   2   1        3.45        8.22      7.95 o 
 -10   2   1      279.20      264.21     10.40 o 
  -9   2   1       84.21       78.01      8.11 o 
  -8   2   1     2092.41     1934.21     72.12 o 
  -7   2   1     4562.32     4519.45    226.50 o 
  -6   2   1      911.49      800.39     13.14 o 
  -5   2   1      120.07      103.79     13.14 o 
  -4   2   1      428.94      417.28      7.52 o 
  -3   2   1      204.55      198.86      8.30 o 
  -2   2   1      223.71      205.73      9.78 o 
  -1   2   1      725.76      717.33     16.58 o 
   0   2   1     6635.94     5352.07    511.10 o 
   1   2   1       93.21       91.83     12.39 o 
   2   2   1    25486.94    17651.52     68.79 o 
   3   2   1       14.94       38.74      9.62 o 
   4   2   1     1432.04     1332.04     33.93 o 
   5   2   1    13742.40    11959.50     41.75 o 
   6   2   1     2856.50     2600.26    140.89 o 
   7   2   1        1.87       22.84      8.02 o 
   8   2   1      130.80      138.63     31.08 o 
   9   2   1        0.49       -2.10     10.10 o 
  10   2   1      354.10      409.72     10.94 o 
  11   2   1      954.10      960.35     27.95 o 
  12   2   1        1.94       25.78      9.50 o 
  13   2   1        1.60        8.47     12.42 o 
  14   2   1        7.07        7.57     14.71 o 
 -12   3   1       41.25       59.04     14.21 o 
 -11   3   1       14.16       57.70     14.14 o 
 -10   3   1       38.87       67.87     14.67 o 
  -9   3   1       66.59       53.17     10.04 o 
  -8   3   1      346.90      423.16     15.66 o 
  -7   3   1     2394.63     2467.51     18.32 o 
  -6   3   1      450.42      454.13     12.19 o 
  -5   3   1      502.20      435.64     10.34 o 
  -4   3   1     1752.85     1665.08     51.31 o 
  -3   3   1       49.26       72.42      9.57 o 
  -2   3   1     8133.64     6834.01    105.49 o 
  -1   3   1    17979.23    12639.28    161.74 o 
   0   3   1    12745.42     9510.11    212.35 o 
   1   3   1     7099.24     5932.28     54.54 o 
   3   3   1     2138.14     1917.45     21.15 o 
   4   3   1      640.91      580.92     59.59 o 
   5   3   1        3.17       17.99      9.98 o 
   6   3   1        1.94        8.37     10.66 o 
   7   3   1     1458.93     1455.27     76.44 o 
   8   3   1     1624.82     1481.33     60.19 o 
   9   3   1      603.34      595.23     11.56 o 
  10   3   1       46.02       51.95      8.60 o 
  11   3   1      256.48      228.58     28.85 o 
  12   3   1       50.94       55.49      7.06 o 
  13   3   1        1.37       -2.02      7.25 o 
  14   3   1       44.23       60.37      8.66 o 
 -12   4   1        6.87       25.33     13.50 o 
 -11   4   1       24.57       50.52     10.13 o 
 -10   4   1        4.58       54.24     14.12 o 
  -9   4   1      156.76      159.18     14.74 o 
  -8   4   1      299.89      323.89     11.88 o 
  -7   4   1        0.31      -11.84     14.07 o 
  -6   4   1       16.76        4.34     23.32 o 
  -5   4   1     1736.29     1634.91     81.86 o 
  -4   4   1     3372.61     3008.76    117.35 o 
  -3   4   1     2725.21     2764.28     77.68 o 
  -2   4   1     2566.21     2264.16     23.32 o 
  -1   4   1     5221.71     4195.14     30.87 o 
   0   4   1     2418.47     2066.71     26.14 o 
   1   4   1     9276.41     6849.49     47.45 o 
   2   4   1     7569.63     7061.68    852.22 o 
   3   4   1      218.80      280.93     17.46 o 
   4   4   1     2043.03     1994.80     22.26 o 
   5   4   1     2660.26     2552.73     22.63 o 
   6   4   1      422.43      383.33     48.63 o 
   7   4   1      536.02      521.85     59.57 o 
   8   4   1      406.28      373.79     11.59 o 
   9   4   1      728.40      709.71     15.95 o 
  10   4   1       98.95       95.87      8.72 o 
  11   4   1        3.19        9.10      9.08 o 
  12   4   1        3.97       12.58      7.52 o 
  13   4   1       88.43      118.35     12.94 o 
  14   4   1      128.91      125.89     12.51 o 
 -11   5   1      163.48      143.52     10.50 o 
 -10   5   1      324.53      354.69     15.18 o 
  -9   5   1       18.68       28.54     14.63 o 
  -8   5   1      264.13      299.44     11.42 o 
  -7   5   1      219.08      274.73     15.02 o 
  -6   5   1      766.56      766.34     12.13 o 
  -5   5   1      182.48      222.33     11.94 o 
  -4   5   1       57.97       59.29      8.47 o 
  -3   5   1     1307.54     1312.98     83.75 o 
  -2   5   1      270.18      247.35     12.18 o 
  -1   5   1      301.14      274.13     11.93 o 
   0   5   1       33.21       29.37     14.49 o 
   1   5   1     3369.65     2463.93     28.81 o 
   3   5   1     1428.70     1303.76     94.62 o 
   4   5   1       34.00       39.77      9.64 o 
   5   5   1      382.86      349.17     11.84 o 
   6   5   1        5.60       20.88     14.28 o 
   7   5   1     1229.82     1155.58     14.17 o 
   8   5   1      137.83      133.85     14.37 o 
   9   5   1       63.32       63.50     10.99 o 
  10   5   1       12.74        4.19      8.56 o 
  11   5   1       18.66       38.88     12.35 o 
  12   5   1       42.84       34.44      8.57 o 
  13   5   1        1.32       11.36      9.98 o 
 -11   6   1      149.26      167.65     14.46 o 
 -10   6   1      228.40      265.20     14.76 o 
  -9   6   1      105.60      108.35     10.17 o 
  -8   6   1      307.27      369.59     15.04 o 
  -7   6   1      632.01      615.47     10.77 o 
  -6   6   1      125.07      122.67     17.39 o 
  -5   6   1     1935.42     1861.39     46.40 o 
  -4   6   1      903.39      851.21     34.99 o 
  -3   6   1      290.06      289.41     11.91 o 
  -2   6   1       48.84       56.57     10.75 o 
  -1   6   1      202.65      205.62     16.12 o 
   0   6   1      212.55      216.97     11.86 o 
   1   6   1        5.68       44.82     15.48 o 
   2   6   1     3141.64     3073.10    301.50 o 
   3   6   1     1797.86     1805.03    177.91 o 
   4   6   1      747.50      799.09     24.53 o 
   5   6   1     1012.85      902.81     14.19 o 
   6   6   1        3.84       13.24     14.70 o 
   7   6   1      809.38      729.61     13.29 o 
   8   6   1     2390.29     2186.51     16.77 o 
   9   6   1      870.11      816.79     16.36 o 
  10   6   1       35.88       37.35     13.91 o 
  11   6   1        6.56       29.51     14.46 o 
  12   6   1       65.97       78.00     14.77 o 
  13   6   1       71.90       59.33     10.34 o 
 -10   7   1       63.17      107.66     14.49 o 
  -9   7   1       22.11       41.15     10.40 o 
  -8   7   1      119.89       98.30     14.79 o 
  -7   7   1      274.64      288.97     15.36 o 
  -6   7   1       35.93       16.30      9.47 o 
  -5   7   1      618.35      649.90     11.10 o 
  -4   7   1     2527.40     2428.86     93.31 o 
  -3   7   1     1261.90     1230.88     15.39 o 
  -2   7   1      231.93      244.30     11.61 o 
  -1   7   1      333.29      313.31     16.56 o 
   0   7   1       12.39       27.22     16.06 o 
   1   7   1      882.17      823.21     69.86 o 
   2   7   1     3635.00     3710.71    388.56 o 
   3   7   1      308.79      316.31     22.06 o 
   4   7   1      487.94      497.64     14.72 o 
   5   7   1     1006.23      962.88     59.38 o 
   6   7   1      866.10      805.21     17.07 o 
   7   7   1       39.88       31.23     14.83 o 
   8   7   1      128.99      139.68     14.67 o 
   9   7   1        2.83       -3.72     14.09 o 
  10   7   1       12.14       13.03     14.00 o 
  11   7   1      180.94      130.27     15.11 o 
  12   7   1        7.69        9.83     10.22 o 
  13   7   1       20.22       41.34     10.49 o 
  -9   8   1        4.33       62.98     14.46 o 
  -8   8   1        1.05       25.40     14.16 o 
  -7   8   1      250.91      274.38     10.93 o 
  -6   8   1        1.51        5.23      9.40 o 
  -5   8   1      288.36      292.22     10.07 o 
  -4   8   1      206.27      215.26      9.51 o 
  -3   8   1        9.20        7.20     10.31 o 
  -2   8   1     2043.35     1998.07     21.09 o 
  -1   8   1     3367.30     3148.72     25.19 o 
   0   8   1        4.71       19.09     13.14 o 
   1   8   1      294.03      303.86     16.30 o 
   2   8   1     1751.25     1769.99    114.81 o 
   3   8   1      638.30      651.76     14.57 o 
   4   8   1      145.85      161.39     12.22 o 
   5   8   1       42.40       38.28     10.47 o 
   6   8   1       12.11       29.67     14.62 o 
   7   8   1      173.68      169.47     15.48 o 
   8   8   1       17.05       32.58     15.55 o 
   9   8   1       13.70       -4.43     14.56 o 
  10   8   1      178.00      165.82     14.90 o 
  11   8   1      354.26      336.28     15.83 o 
  12   8   1      134.85      124.66     15.29 o 
  -8   9   1       21.63       22.14     10.26 o 
  -7   9   1       64.78       80.00     10.08 o 
  -6   9   1        1.38        1.46     10.19 o 
  -5   9   1       68.05       84.28      9.19 o 
  -4   9   1       51.30       48.36     13.04 o 
  -3   9   1       93.42      126.83     15.48 o 
  -2   9   1      500.23      466.49     16.82 o 
  -1   9   1      814.18      880.84     14.02 o 
   0   9   1      670.82      765.00     44.85 o 
   1   9   1       33.60       40.81      7.93 o 
   2   9   1      209.86      230.72     11.46 o 
   3   9   1       29.50       35.77     10.37 o 
   4   9   1     1199.94     1303.99     22.66 o 
   5   9   1     1365.01     1396.21     57.06 o 
   6   9   1      362.88      349.71     16.56 o 
   7   9   1        1.95       26.49     15.80 o 
   8   9   1        5.14       12.44     15.39 o 
   9   9   1        9.93       46.39     10.59 o 
  10   9   1       39.82       61.20     10.49 o 
  11   9   1       40.88       21.32     15.34 o 
  12   9   1       59.50       74.72     15.45 o 
  -7  10   1      317.83      327.59     35.12 o 
  -6  10   1        0.91       -8.21      8.21 o 
  -5  10   1       47.95       67.67      7.86 o 
  -4  10   1       47.04       66.64      6.85 o 
  -3  10   1       60.28       63.08      8.48 o 
  -2  10   1      131.41      123.64     10.92 o 
  -1  10   1       17.97        0.59     10.42 o 
   0  10   1        1.58      -10.56     10.56 o 
   1  10   1      288.85      331.99     13.87 o 
   2  10   1       71.09       78.47      8.40 o 
   3  10   1        3.67        7.11     16.20 o 
   4  10   1       98.54      118.51     14.40 o 
   5  10   1      874.14      916.81     33.05 o 
   6  10   1      126.80      109.87     17.96 o 
   7  10   1        7.54       22.47     15.45 o 
   8  10   1       48.83       49.72     16.42 o 
   9  10   1       20.67       22.84     10.68 o 
  10  10   1       66.52      132.32     15.92 o 
  11  10   1      138.66      141.79     16.35 o 
  -5  11   1      167.33      155.55     10.59 o 
  -4  11   1      132.04      133.62      9.31 o 
  -3  11   1        1.67      -19.21     23.12 o 
  -2  11   1      213.36      240.25     18.42 o 
  -1  11   1      556.72      569.83     15.04 o 
   0  11   1      185.98      177.82      9.04 o 
   1  11   1        1.41      -10.48     10.48 o 
   2  11   1        7.22       11.92     10.43 o 
   3  11   1       19.48       26.34     12.79 o 
   4  11   1       71.60       80.70      8.93 o 
   5  11   1        0.29       -3.47      8.43 o 
   6  11   1       71.00       73.09      9.87 o 
   7  11   1       50.29       57.10     16.05 o 
   8  11   1      185.41      210.02     12.50 o 
   9  11   1       53.38       49.57     16.24 o 
  10  11   1        2.81       -4.45     11.42 o 
  -3  12   1        1.34        4.37      9.67 o 
  -2  12   1       32.87       36.97     10.42 o 
  -1  12   1      239.13      268.70     20.63 o 
   0  12   1       20.46       40.58      8.93 o 
   1  12   1      122.95      132.60     10.73 o 
   2  12   1      134.21      146.88     12.93 o 
   3  12   1       11.53       16.84      9.52 o 
   4  12   1        4.48        1.04      9.42 o 
   5  12   1       80.92       95.08     10.02 o 
   6  12   1        6.57       17.51     11.94 o 
   7  12   1       23.62       12.99     16.19 o 
   8  12   1       42.06       58.59     16.80 o 
   0  13   1        4.39        9.06      8.82 o 
   1  13   1       63.76       60.05      7.80 o 
   2  13   1      420.75      355.98     33.03 o 
   3  13   1       41.16       54.29     17.56 o 
   4  13   1       20.98        8.67      8.83 o 
   5  13   1       30.78       19.91     11.10 o 
   6  13   1       11.92       20.62     14.18 o 
  -5 -12   2       20.65       15.90     21.34 o 
  -4 -12   2        0.34       14.15     10.26 o 
  -3 -12   2       84.98       73.25     10.49 o 
  -2 -12   2      185.71      203.61     10.93 o 
  -1 -12   2       62.13       73.37     10.41 o 
   0 -12   2        0.07      -10.06     10.31 o 
  -7 -11   2       39.79       29.64     15.37 o 
  -6 -11   2        0.77        2.16     10.79 o 
  -5 -11   2       41.42       50.84     10.88 o 
  -4 -11   2       17.84       14.11     11.21 o 
  -3 -11   2        1.40        6.46      9.92 o 
  -2 -11   2      147.58      168.01     20.17 o 
  -1 -11   2       83.45       93.62     10.39 o 
   0 -11   2       69.41       61.58      8.31 o 
   1 -11   2      151.92      154.06     10.67 o 
   2 -11   2      121.16      136.78     10.69 o 
   3 -11   2       25.60       21.48      7.23 o 
  -9 -10   2       35.73      -16.12     16.12 o 
  -8 -10   2       90.62      112.62     16.57 o 
  -7 -10   2       44.06       50.22     13.12 o 
  -6 -10   2        6.40        1.18     11.25 o 
  -5 -10   2        5.25       10.77     11.83 o 
  -4 -10   2       11.83       14.67      9.78 o 
  -3 -10   2       66.12       62.27     10.11 o 
  -2 -10   2       24.06       29.28      9.75 o 
  -1 -10   2      132.20      122.04      8.36 o 
   0 -10   2       79.98      110.54     19.92 o 
   1 -10   2      295.33      283.49      9.08 o 
   2 -10   2      142.85      127.75     10.77 o 
   3 -10   2       34.10       31.99     11.09 o 
   4 -10   2      138.14      148.62      7.55 o 
   5 -10   2       47.26       34.24      6.32 o 
 -10  -9   2       74.24       31.51     11.24 o 
  -9  -9   2       13.09       49.48     15.71 o 
  -8  -9   2        0.20        1.24     19.27 o 
  -7  -9   2        1.73        7.69     12.92 o 
  -6  -9   2      230.96      243.52     16.50 o 
  -5  -9   2      923.75      938.90     19.45 o 
  -4  -9   2       55.95       70.77     13.24 o 
  -3  -9   2        3.52        4.43     13.08 o 
  -2  -9   2      286.86      294.35     10.47 o 
  -1  -9   2       93.79      120.41     10.21 o 
   0  -9   2       85.34      113.50     11.78 o 
   1  -9   2       39.13       33.27      9.74 o 
   2  -9   2        0.99        0.69     12.00 o 
   3  -9   2       49.87       14.64     17.31 o 
   4  -9   2      133.94      130.82     13.19 o 
   5  -9   2      190.11      206.71      9.01 o 
   6  -9   2      145.08      136.80      7.97 o 
   7  -9   2      264.97      271.64     10.85 o 
 -11  -8   2       20.67      -15.02     15.02 o 
 -10  -8   2       13.49       22.77     10.43 o 
  -9  -8   2       70.99       96.94     14.95 o 
  -8  -8   2       27.40       25.29     24.54 o 
  -7  -8   2       37.55       46.04     19.50 o 
  -6  -8   2      313.05      329.10     17.12 o 
  -5  -8   2      513.25      549.67     15.09 o 
  -4  -8   2      673.85      722.12     15.87 o 
  -3  -8   2        0.34        2.74     12.87 o 
  -2  -8   2      448.47      471.35     14.60 o 
  -1  -8   2        3.54       10.17     13.38 o 
   0  -8   2      543.64      577.23     11.18 o 
   1  -8   2     1537.31     1542.19    112.72 o 
   2  -8   2      741.22      734.07     14.26 o 
   3  -8   2       19.46        9.11      7.96 o 
   4  -8   2       83.88       63.13      8.20 o 
   5  -8   2       10.38       31.21     11.48 o 
   6  -8   2        8.93        2.37     11.84 o 
   7  -8   2       48.52       40.12      9.77 o 
   8  -8   2       21.54        2.57     16.26 o 
 -12  -7   2       95.92      128.61     14.77 o 
 -11  -7   2       77.90       49.23     10.82 o 
 -10  -7   2      155.11      158.23     14.26 o 
  -9  -7   2        0.40       18.95     12.60 o 
  -8  -7   2      125.61      152.44     22.72 o 
  -7  -7   2       23.01       20.65     17.25 o 
  -6  -7   2      138.42      148.01     13.56 o 
  -5  -7   2        8.52       11.83     15.13 o 
  -4  -7   2       11.35       10.80     12.66 o 
  -3  -7   2     1094.58     1134.89     16.68 o 
  -2  -7   2      516.86      575.99     14.97 o 
  -1  -7   2      151.13      154.36     10.03 o 
   0  -7   2       12.48        8.56     13.24 o 
   1  -7   2     3209.51     3188.01     18.62 o 
   2  -7   2      688.98      669.38     15.97 o 
   3  -7   2       86.86       77.77      7.15 o 
   4  -7   2      939.10      912.10     51.84 o 
   5  -7   2       14.08        7.48     14.68 o 
   6  -7   2      101.29       98.46      6.54 o 
   7  -7   2      169.78      160.50      6.89 o 
   8  -7   2        2.06        8.81     14.79 o 
   9  -7   2        0.27       13.70      7.11 o 
 -12  -6   2       32.48       36.87     12.34 o 
 -11  -6   2       25.34       29.43      8.94 o 
 -10  -6   2      120.94      127.41      8.08 o 
  -9  -6   2      174.07      147.22     10.28 o 
  -8  -6   2      330.27      349.13     13.97 o 
  -7  -6   2      129.67      117.26     12.26 o 
  -6  -6   2      797.75      820.07     39.49 o 
  -5  -6   2      869.30      882.52     13.59 o 
  -4  -6   2      610.32      646.40     14.92 o 
  -3  -6   2      625.90      653.27     14.81 o 
  -2  -6   2      537.27      567.60     14.67 o 
  -1  -6   2      451.15      439.89     14.44 o 
   0  -6   2      167.06      172.49     13.98 o 
   1  -6   2      349.51      384.63     14.32 o 
   2  -6   2       20.99       40.55     13.80 o 
   3  -6   2      778.36      763.53     10.35 o 
   4  -6   2     2886.45     2809.63     14.68 o 
   5  -6   2     1119.39     1109.71     37.28 o 
   6  -6   2      154.80      129.16      7.05 o 
   7  -6   2      511.63      460.08     18.86 o 
   8  -6   2       55.66       58.36     10.89 o 
   9  -6   2       16.03       40.07     17.93 o 
  10  -6   2       46.65       44.23      7.41 o 
 -13  -5   2       73.16       93.62     15.40 o 
 -12  -5   2       17.78       24.48     11.86 o 
 -11  -5   2        2.75       14.60     10.21 o 
 -10  -5   2       40.19       37.41      9.18 o 
  -9  -5   2      244.56      241.60     11.36 o 
  -8  -5   2     1932.87     1894.93     94.07 o 
  -7  -5   2      183.96      211.63     12.44 o 
  -6  -5   2       41.26       36.30      9.62 o 
  -5  -5   2      524.00      572.04     11.19 o 
  -4  -5   2       32.87       35.26      9.89 o 
  -3  -5   2     1874.62     2012.36     16.95 o 
  -2  -5   2     1025.40     1053.69     16.22 o 
  -1  -5   2      667.40      689.12     15.36 o 
   0  -5   2      107.78      138.62      9.25 o 
   1  -5   2      748.68      844.15     15.85 o 
   2  -5   2        8.50        3.07      9.25 o 
   3  -5   2      289.29      289.80     14.26 o 
   4  -5   2     1006.08      905.69     11.60 o 
   5  -5   2      957.59      883.11     31.26 o 
   6  -5   2      150.45      139.92      8.07 o 
   7  -5   2       94.96      103.20     16.67 o 
   8  -5   2      198.74      199.81     15.28 o 
   9  -5   2      213.42      215.22     18.23 o 
  10  -5   2      336.05      363.73     21.77 o 
  11  -5   2       91.67       95.00     10.21 o 
 -13  -4   2        0.57        2.27     10.58 o 
 -12  -4   2       40.74       19.51     10.41 o 
 -11  -4   2        2.55       27.58      9.36 o 
 -10  -4   2       36.46       46.52      8.10 o 
  -9  -4   2       22.07       25.55      9.31 o 
  -8  -4   2      537.72      573.32     28.70 o 
  -7  -4   2      768.78      801.95     14.15 o 
  -6  -4   2      459.95      484.74     10.95 o 
  -5  -4   2      867.05      947.55     12.46 o 
  -4  -4   2      641.12      655.35     23.23 o 
  -3  -4   2     2766.47     2758.96     21.39 o 
  -2  -4   2    14527.80    14857.90     46.34 o 
  -1  -4   2     5517.12     5620.69    231.84 o 
   0  -4   2        0.92       -5.97     12.09 o 
   1  -4   2      366.41      373.63     13.79 o 
   2  -4   2       19.78       34.33      9.66 o 
   3  -4   2      573.45      521.27     15.00 o 
   4  -4   2     1799.66     1790.26     49.59 o 
   5  -4   2      199.61      221.85      8.17 o 
   6  -4   2      261.03      284.74      8.30 o 
   7  -4   2      145.35      175.41      7.34 o 
   8  -4   2      415.41      391.71     11.24 o 
   9  -4   2        7.05       18.73      9.38 o 
  10  -4   2      157.88      141.93      6.86 o 
  11  -4   2       76.85       66.62      8.54 o 
  12  -4   2       36.83       24.13     18.05 o 
 -13  -3   2       26.91       32.85      9.72 o 
 -12  -3   2       14.34      -15.32     15.93 o 
 -11  -3   2        2.52       -2.52      8.65 o 
 -10  -3   2       80.95       70.00      8.18 o 
  -9  -3   2      634.60      576.94     22.69 o 
  -8  -3   2      698.73      682.11     20.46 o 
  -7  -3   2      349.17      364.06     10.71 o 
  -6  -3   2      258.99      276.14     11.30 o 
  -5  -3   2      854.94      993.72     12.42 o 
  -4  -3   2     2258.60     2497.99     16.27 o 
  -3  -3   2     1278.69     1450.27     13.65 o 
  -2  -3   2     1617.59     1724.27     12.52 o 
  -1  -3   2      551.42      682.76     11.15 o 
   0  -3   2      152.30      140.81      9.36 o 
   1  -3   2     7770.20     7324.74     30.10 o 
   2  -3   2      732.12      691.27     15.76 o 
   3  -3   2     5414.36     5317.33     27.25 o 
   4  -3   2     2727.56     2404.79    111.51 o 
   5  -3   2     1023.66     1021.12     42.89 o 
   6  -3   2       47.89       68.71      9.74 o 
   7  -3   2       16.52        7.66      9.73 o 
   8  -3   2       45.01       31.35      9.83 o 
   9  -3   2      176.67      208.36     25.57 o 
  10  -3   2       81.47       85.17     19.94 o 
  11  -3   2        5.84        7.18     10.44 o 
  12  -3   2       10.96       43.77      8.21 o 
 -13  -2   2        4.35       -8.28      8.82 o 
 -12  -2   2      100.17       99.73      8.09 o 
 -11  -2   2      463.29      462.16     39.42 o 
 -10  -2   2       55.99       53.84      8.80 o 
  -9  -2   2      486.20      449.22     26.76 o 
  -8  -2   2     1162.82     1094.16     42.97 o 
  -7  -2   2      103.85      110.15      8.21 o 
  -6  -2   2      659.94      708.59     11.70 o 
  -5  -2   2      727.24      798.15     12.03 o 
  -4  -2   2     1477.84     1620.40     14.47 o 
  -3  -2   2       11.78        6.67      8.50 o 
  -2  -2   2     4908.18     5511.40     48.36 o 
  -1  -2   2       89.11      117.97      7.82 o 
   0  -2   2    11085.84    11094.34     90.18 o 
   1  -2   2    18078.26    15828.94    113.24 o 
   2  -2   2     1159.97      991.61     17.55 o 
   3  -2   2      103.79       85.75      9.99 o 
   4  -2   2     1019.60      892.12     52.45 o 
   5  -2   2      230.41      238.67      8.68 o 
   6  -2   2     1373.34     1297.75     67.46 o 
   7  -2   2     2505.14     2442.78     54.62 o 
   8  -2   2      767.12      757.15     23.41 o 
   9  -2   2      213.22      183.97      8.82 o 
  10  -2   2       98.75       95.19     16.27 o 
  11  -2   2       14.27       13.11     12.31 o 
  12  -2   2       14.49       31.22      8.50 o 
  13  -2   2       71.02       92.43     12.05 o 
 -13  -1   2        0.53       36.42     12.12 o 
 -12  -1   2       16.93       29.98      9.48 o 
 -11  -1   2      259.53      295.55     16.73 o 
 -10  -1   2      256.68      294.88     10.70 o 
  -9  -1   2       60.82       65.06      7.59 o 
  -8  -1   2      324.50      337.98      8.87 o 
  -7  -1   2      120.19      114.26     11.67 o 
  -6  -1   2     4684.66     4652.07     69.31 o 
  -5  -1   2    10991.98    11311.46     89.42 o 
  -4  -1   2     2562.27     2755.70     56.01 o 
  -3  -1   2      967.11      994.65     12.49 o 
  -2  -1   2    11658.36    12052.76    309.52 o 
  -1  -1   2     1365.06     1587.21     14.58 o 
   0  -1   2      927.72      982.03     25.59 o 
   1  -1   2     2943.22     3146.13     17.84 o 
   2  -1   2       72.48       69.65     14.17 o 
   3  -1   2        9.87        1.43      9.29 o 
   4  -1   2      682.70      695.75     15.62 o 
   5  -1   2      319.19      381.68     10.24 o 
   6  -1   2     1724.77     1646.37     68.31 o 
   7  -1   2     2912.36     2803.69     69.20 o 
   8  -1   2     1185.51     1157.96     19.11 o 
   9  -1   2      163.36      148.17     23.50 o 
  10  -1   2      321.02      326.85     14.05 o 
  11  -1   2       58.30       92.40     16.75 o 
  12  -1   2       94.91      120.56     10.78 o 
  13  -1   2       69.45       74.00     19.88 o 
 -13   0   2        4.18       14.85      7.74 o 
 -12   0   2       76.01       59.12      8.01 o 
 -11   0   2        3.43       10.90      8.20 o 
 -10   0   2      122.91      149.72      8.58 o 
  -9   0   2       95.60       98.11     15.39 o 
  -8   0   2      360.15      349.49      7.90 o 
  -7   0   2      104.10      106.91      9.92 o 
  -6   0   2     1805.55     1742.86     95.57 o 
  -5   0   2     7410.99     7250.13    164.81 o 
  -4   0   2     2511.91     2590.87     33.67 o 
  -3   0   2     2177.25     2424.19     64.39 o 
  -2   0   2       38.17       50.70      7.25 o 
  -1   0   2     6178.95     6848.50     28.16 o 
   0   0   2     2068.65     2454.75     50.66 o 
   1   0   2     8059.67     8028.11    141.33 o 
   2   0   2    11107.48    10149.16    169.01 o 
   3   0   2      911.20      913.86      9.81 o 
   4   0   2     1216.58     1249.93     14.39 o 
   5   0   2     1081.52     1039.39     25.69 o 
   6   0   2       48.53       32.90      7.79 o 
   7   0   2        0.21        8.13     11.67 o 
   8   0   2       35.46       45.02      5.78 o 
   9   0   2      143.89      148.43     13.86 o 
  10   0   2      277.78      332.79     10.74 o 
  11   0   2      119.13      153.83     15.42 o 
  12   0   2        2.92       -8.77     10.07 o 
  13   0   2      143.91      148.99     10.72 o 
 -13   1   2       54.41       58.02      9.78 o 
 -12   1   2      184.20      181.01     10.00 o 
 -11   1   2      467.53      484.20     31.53 o 
 -10   1   2       10.20       25.42      7.95 o 
  -9   1   2      191.50      173.99      7.57 o 
  -8   1   2      223.52      243.68      8.48 o 
  -7   1   2      339.69      361.00     10.52 o 
  -6   1   2      872.10      811.92     27.90 o 
  -5   1   2        5.76       20.61      7.11 o 
  -4   1   2      133.18      155.99      7.57 o 
  -3   1   2     5454.55     5669.20     75.08 o 
  -2   1   2     5262.80     5293.88    115.65 o 
  -1   1   2     3170.00     3399.54     26.34 o 
   0   1   2     1934.96     2168.58     38.40 o 
   1   1   2    11821.33    11021.84    352.38 o 
   2   1   2     6043.93     5913.33    117.88 o 
   3   1   2      477.53      444.52      8.99 o 
   4   1   2     4667.85     4223.26     67.27 o 
   5   1   2        0.56        7.79      6.85 o 
   6   1   2     2341.09     2166.25     29.17 o 
   7   1   2     1723.46     1678.04     54.36 o 
   8   1   2      517.27      531.59     16.15 o 
   9   1   2      188.04      167.49     13.72 o 
  10   1   2       34.85       50.88      8.43 o 
  11   1   2      538.80      503.76     33.66 o 
  12   1   2       49.71       69.95      7.27 o 
  13   1   2        0.49       -0.05     12.29 o 
  14   1   2        6.60        9.98      6.05 o 
 -13   2   2       11.27        7.71     13.10 o 
 -12   2   2       52.49       75.41      9.91 o 
 -11   2   2      169.51      191.00     10.84 o 
 -10   2   2        2.38        2.63      7.86 o 
  -9   2   2      822.83      751.06      9.88 o 
  -8   2   2      914.46      909.71     20.20 o 
  -7   2   2      311.58      290.72      9.01 o 
  -6   2   2     2912.38     2693.58     12.06 o 
  -5   2   2     1828.11     1650.04     11.19 o 
  -4   2   2      689.05      669.87     10.16 o 
  -3   2   2     1305.24     1238.75     42.20 o 
  -2   2   2     1528.96     1658.88     68.97 o 
  -1   2   2      606.16      639.90     12.51 o 
   0   2   2        3.98        5.31      7.59 o 
   1   2   2     2290.75     2357.74    114.08 o 
   2   2   2     2606.54     2685.40    171.28 o 
   3   2   2    10675.59     8790.95    128.22 o 
   4   2   2    14899.98    11903.19    116.92 o 
   5   2   2     4844.82     4262.48     67.37 o 
   6   2   2      793.23      909.72     10.50 o 
   7   2   2      904.20      836.75     39.74 o 
   8   2   2        3.65       -9.00     13.74 o 
   9   2   2      498.02      524.10     19.63 o 
  10   2   2      386.70      394.54     18.42 o 
  11   2   2       12.83       22.57      9.69 o 
  12   2   2       47.36       45.39      7.34 o 
  13   2   2        6.51       11.22     10.82 o 
  14   2   2        0.05       -5.44      8.85 o 
 -12   3   2        7.31       29.04      9.85 o 
 -11   3   2       37.00       38.27     14.32 o 
 -10   3   2        6.13        4.19     11.97 o 
  -9   3   2      491.48      513.92     10.26 o 
  -8   3   2     3597.87     3612.15     81.84 o 
  -7   3   2      524.42      533.89     14.22 o 
  -6   3   2     1245.62     1217.47     34.67 o 
  -5   3   2     2174.27     1987.32     63.79 o 
  -4   3   2        0.06        7.82      7.43 o 
  -3   3   2     4020.12     3490.31     68.36 o 
  -2   3   2     9573.45     8270.87    126.21 o 
  -1   3   2      752.07      817.11     29.43 o 
   0   3   2     2659.17     2813.75    148.43 o 
   1   3   2     1676.13     1654.57    119.76 o 
   2   3   2      844.99      792.51     51.81 o 
   3   3   2      459.92      442.72     27.87 o 
   4   3   2     2609.87     2580.36     87.00 o 
   5   3   2     3846.96     3946.69     81.04 o 
   6   3   2       17.59       27.02      9.32 o 
   7   3   2      343.44      317.74      8.23 o 
   8   3   2       25.53        9.51      9.32 o 
   9   3   2      796.31      799.80     15.21 o 
  10   3   2     1052.66     1044.47     31.00 o 
  11   3   2      728.73      706.55      9.78 o 
  12   3   2        0.19        7.73      9.17 o 
  13   3   2        1.35       -3.95      7.08 o 
  14   3   2        3.50        9.04      7.22 o 
 -12   4   2       34.97       26.94      9.85 o 
 -11   4   2        2.13       17.53     13.73 o 
 -10   4   2       13.80       11.42      9.74 o 
  -9   4   2       13.44        0.79     14.07 o 
  -8   4   2      235.73      302.62     15.66 o 
  -7   4   2      101.08      129.74     14.62 o 
  -6   4   2      277.46      260.32     19.53 o 
  -5   4   2      965.89     1008.54     37.94 o 
  -4   4   2      226.47      239.15      8.39 o 
  -3   4   2     6522.24     5597.66     31.47 o 
  -2   4   2     7954.25     6963.66     37.38 o 
  -1   4   2     2056.97     1843.84     92.20 o 
   0   4   2     1546.49     1579.71     95.07 o 
   1   4   2     1270.14     1325.08     95.12 o 
   2   4   2      994.32     1058.48     67.75 o 
   3   4   2     2221.43     1985.16    243.76 o 
   4   4   2     5301.40     4718.59     29.32 o 
   5   4   2     1118.67      994.61     14.70 o 
   6   4   2       18.76       18.31     11.16 o 
   7   4   2     3450.17     3281.64    166.63 o 
   8   4   2      194.37      163.46      9.69 o 
   9   4   2       30.96       20.69      9.15 o 
  10   4   2       37.71       41.01      7.37 o 
  11   4   2      198.22      191.78     11.55 o 
  12   4   2       34.45       51.52      9.24 o 
  13   4   2      126.99      146.25      9.34 o 
  14   4   2        0.16       -9.16      9.16 o 
 -12   5   2       57.57       38.53     14.02 o 
 -11   5   2       13.02       -3.95      9.90 o 
 -10   5   2       11.05       22.06     14.14 o 
  -9   5   2      314.18      347.12     15.52 o 
  -8   5   2      788.29      804.38     12.82 o 
  -7   5   2      111.95      107.07     10.68 o 
  -6   5   2       54.37       46.60     10.13 o 
  -5   5   2     1232.47     1249.68     15.13 o 
  -4   5   2      252.70      212.43     18.80 o 
  -3   5   2       37.21       44.64      9.54 o 
  -2   5   2     1556.46     1365.36     27.27 o 
  -1   5   2      315.88      351.39     11.40 o 
   0   5   2     3847.38     3600.13    120.83 o 
   1   5   2     8940.06     8456.21    578.02 o 
   2   5   2      418.18      432.53     42.51 o 
   3   5   2     8664.40     7714.04     37.17 o 
   4   5   2     2952.45     2522.46     20.78 o 
   5   5   2     1073.89      933.54     14.26 o 
   6   5   2      123.02      107.36     14.86 o 
   7   5   2       11.60       41.94     14.72 o 
   8   5   2      308.94      295.10     11.00 o 
   9   5   2      881.56      837.02     12.90 o 
  10   5   2       86.85      117.54     11.50 o 
  11   5   2       27.98       41.59      9.74 o 
  12   5   2       18.38       27.81      8.12 o 
  13   5   2      150.48      134.25      8.50 o 
  14   5   2       75.38       63.35      8.63 o 
 -11   6   2      271.44      245.67     14.56 o 
 -10   6   2       11.35        9.27      9.80 o 
  -9   6   2      250.28      357.18     14.90 o 
  -8   6   2      963.14     1061.35     13.43 o 
  -7   6   2      163.58      189.98     10.87 o 
  -6   6   2     1050.50      965.61     13.87 o 
  -5   6   2      423.86      384.63     16.13 o 
  -4   6   2       43.75       59.34     13.30 o 
  -3   6   2      135.38      129.74      9.85 o 
  -2   6   2     1444.21     1315.66     16.80 o 
  -1   6   2     1329.37     1258.17     20.90 o 
   0   6   2     2942.02     2778.12     26.85 o 
   1   6   2     3335.05     3243.77     31.10 o 
   2   6   2     5206.89     5207.07    344.15 o 
   3   6   2      898.18      913.63     35.88 o 
   4   6   2      332.86      328.88     16.16 o 
   5   6   2       27.82       48.10     10.77 o 
   6   6   2     2067.48     1781.69     16.93 o 
   7   6   2     3265.09     3020.00     22.61 o 
   8   6   2      399.03      379.47     15.92 o 
   9   6   2       15.82       -1.59     10.08 o 
  10   6   2       80.38      100.10     10.54 o 
  11   6   2       21.13       40.58     14.56 o 
  12   6   2       22.10       37.03     14.30 o 
  13   6   2        0.02      -14.40     14.40 o 
 -10   7   2       14.85       14.28     14.03 o 
  -9   7   2        2.93       18.75      9.51 o 
  -8   7   2      297.13      336.05     11.17 o 
  -7   7   2        1.60       -1.31     10.34 o 
  -6   7   2     1014.85      968.10     13.54 o 
  -5   7   2     1035.32     1002.01     13.94 o 
  -4   7   2     1213.85     1231.00     49.33 o 
  -3   7   2      586.90      544.38     33.00 o 
  -2   7   2     1357.04     1180.41     16.08 o 
  -1   7   2      253.07      252.89     12.60 o 
   0   7   2       24.43       12.83     11.56 o 
   1   7   2      589.65      621.37     19.17 o 
   2   7   2      511.79      594.29     20.26 o 
   3   7   2        8.87       20.23      9.42 o 
   4   7   2      870.43      973.85     25.59 o 
   5   7   2      212.53      227.76     16.50 o 
   6   7   2      545.71      501.82     12.83 o 
   7   7   2     2354.30     2134.64     20.74 o 
   8   7   2      426.81      373.37     15.64 o 
   9   7   2        3.22        5.58     10.49 o 
  10   7   2        0.73       19.66      9.87 o 
  11   7   2       40.73       54.00     14.53 o 
  12   7   2      128.35      144.05     15.32 o 
  13   7   2      183.41      202.13     14.93 o 
  -9   8   2       29.37       40.02     14.19 o 
  -8   8   2        2.09       -5.86      9.97 o 
  -7   8   2       10.71       -8.68      9.87 o 
  -6   8   2      163.94      190.94     10.91 o 
  -5   8   2     1717.15     1847.75     19.58 o 
  -4   8   2       20.58       14.87     13.62 o 
  -3   8   2      800.38      790.95     17.67 o 
  -2   8   2      433.59      444.27     17.48 o 
  -1   8   2       27.87       56.96     16.86 o 
   0   8   2     2540.80     2416.88     24.36 o 
   1   8   2     4817.35     4552.40     29.04 o 
   2   8   2      806.73      859.45     13.73 o 
   3   8   2      188.31      203.26     10.58 o 
   4   8   2      620.15      651.84     20.91 o 
   5   8   2      372.59      347.30     25.33 o 
   6   8   2      171.10      156.16     11.12 o 
   7   8   2       38.95       37.05     15.25 o 
   8   8   2        0.80       -7.45      9.94 o 
   9   8   2       57.83       80.60     14.47 o 
  10   8   2      225.39      230.78     15.09 o 
  11   8   2       86.39       53.41     10.33 o 
  12   8   2        7.81       -2.67     10.75 o 
  13   8   2       26.40       47.06     15.34 o 
  -8   9   2       75.05      112.16     14.67 o 
  -7   9   2       28.02       44.02     14.46 o 
  -6   9   2       47.71       45.51     10.64 o 
  -5   9   2       26.76       35.55     10.59 o 
  -4   9   2      104.79       78.04     12.62 o 
  -3   9   2      107.76      109.26     15.34 o 
  -2   9   2      902.96      973.94     18.69 o 
  -1   9   2      176.42      193.23     16.27 o 
   0   9   2     1079.40     1088.99     20.09 o 
   1   9   2      709.39      742.73     12.14 o 
   2   9   2      376.99      424.43     12.13 o 
   3   9   2      754.88      814.70     24.78 o 
   4   9   2     1046.69     1079.02     62.76 o 
   5   9   2       40.69       38.79      8.87 o 
   6   9   2      346.01      360.78     16.86 o 
   7   9   2      491.01      464.01     13.12 o 
   8   9   2      122.83      136.06     15.64 o 
   9   9   2       70.72       66.92     10.87 o 
  10   9   2       83.50       95.57     15.32 o 
  11   9   2       87.74       98.07     10.56 o 
  12   9   2       25.90       49.09     15.64 o 
  -7  10   2        3.57       30.63     14.54 o 
  -6  10   2      127.55      144.57     10.73 o 
  -5  10   2      266.19      299.97     16.17 o 
  -4  10   2       14.18       22.88     10.93 o 
  -3  10   2       14.00       15.98     14.25 o 
  -2  10   2       29.49       35.69     11.05 o 
  -1  10   2       42.48       83.12     15.97 o 
   0  10   2        2.73       12.14     10.65 o 
   1  10   2       19.92       43.42     10.57 o 
   2  10   2       16.74       27.15      7.82 o 
   3  10   2      510.13      562.05     21.45 o 
   4  10   2     2250.54     2346.95     62.08 o 
   5  10   2      252.36      253.14     21.48 o 
   6  10   2        3.49      -16.54     16.54 o 
   7  10   2       34.50       55.18     11.56 o 
   8  10   2        5.00        8.95     10.96 o 
   9  10   2      237.53      265.94     16.05 o 
  10  10   2       33.42       47.46     11.07 o 
  11  10   2        0.82       -6.48     15.75 o 
  -6  11   2      112.48      100.00      8.80 o 
  -5  11   2      195.95      192.24     15.48 o 
  -4  11   2        2.21       -0.43      9.96 o 
  -3  11   2      197.17      197.84      9.87 o 
  -2  11   2      522.49      500.05     17.77 o 
  -1  11   2       34.13       31.35      7.72 o 
   0  11   2       27.64       30.04      6.78 o 
   1  11   2        5.74       11.24      8.70 o 
   2  11   2      102.62      107.40      8.88 o 
   3  11   2       15.94       13.85      7.69 o 
   4  11   2       27.53       27.22      9.10 o 
   5  11   2      175.03      166.52     10.63 o 
   6  11   2       37.44        3.50     16.42 o 
   7  11   2       35.49       69.92     16.15 o 
   8  11   2        9.14       29.71     15.73 o 
   9  11   2      145.21      129.07     16.50 o 
  10  11   2      102.11       65.13     12.04 o 
  -4  12   2        0.19        5.61     10.40 o 
  -3  12   2      407.10      420.07     16.60 o 
  -2  12   2      199.84      212.13     13.88 o 
  -1  12   2       38.01       51.51     19.98 o 
   0  12   2       48.10       43.27      7.29 o 
   1  12   2      114.34      128.33     13.22 o 
   2  12   2        6.93       28.36      7.50 o 
   3  12   2      194.85      202.84      9.25 o 
   4  12   2      279.76      258.81     18.45 o 
   5  12   2        2.00       11.19     10.11 o 
   6  12   2       51.55       44.94     16.98 o 
   7  12   2       58.09       31.01     11.61 o 
   8  12   2       24.02       42.10     11.40 o 
   9  12   2       24.59      -11.72     11.72 o 
  -2  13   2        7.08       15.69     14.46 o 
  -1  13   2       29.85       37.35      8.76 o 
   0  13   2      223.78      195.81     17.68 o 
   1  13   2      200.66      213.32     21.39 o 
   2  13   2        0.78        4.76      8.72 o 
   3  13   2        7.26       14.48      8.81 o 
   4  13   2      220.35      200.60      9.73 o 
   5  13   2       78.20       75.53     22.75 o 
   6  13   2       21.15       24.48     16.42 o 
  -6 -11   3        2.66        4.93     11.10 o 
  -5 -11   3        0.36        1.68     11.28 o 
  -4 -11   3      104.92       87.26     10.46 o 
  -3 -11   3      180.11      166.47     10.75 o 
  -2 -11   3       27.18       58.27     27.71 o 
  -1 -11   3        1.06        5.67     10.18 o 
   0 -11   3       98.45      106.87     10.43 o 
   1 -11   3       18.42       20.82     22.86 o 
   2 -11   3       78.52       98.16     15.58 o 
  -8 -10   3       40.42       32.21     16.06 o 
  -7 -10   3        7.61        8.90     12.83 o 
  -6 -10   3       12.20        4.67      9.98 o 
  -5 -10   3       92.84       89.27     10.19 o 
  -4 -10   3        0.39        4.04     15.22 o 
  -3 -10   3        8.79       13.31     20.25 o 
  -2 -10   3       19.75       31.41      9.92 o 
  -1 -10   3       16.07       21.71     20.54 o 
   0 -10   3      156.86      149.35     10.57 o 
   1 -10   3       19.87       26.40      9.65 o 
   2 -10   3       81.63       91.23     29.07 o 
   3 -10   3      387.76      340.56     15.86 o 
   4 -10   3      124.22      115.61     14.84 o 
   5 -10   3       54.29       56.01      7.91 o 
 -10  -9   3        4.75       25.70     15.90 o 
  -9  -9   3      143.86      157.49     13.59 o 
  -8  -9   3       45.38       49.34     20.19 o 
  -7  -9   3       26.41       18.06     13.03 o 
  -6  -9   3       37.47       47.82     15.62 o 
  -5  -9   3        4.86        5.58     12.41 o 
  -4  -9   3      316.73      321.43     14.28 o 
  -3  -9   3      694.00      727.51     15.36 o 
  -2  -9   3       45.57       61.67     13.34 o 
  -1  -9   3       30.19       22.96     13.10 o 
   0  -9   3       49.48       41.20      8.02 o 
   1  -9   3       27.06       51.08     17.45 o 
   2  -9   3        5.01        5.00     17.37 o 
   3  -9   3        7.88       21.97     16.06 o 
   4  -9   3       11.97       23.64      8.03 o 
   5  -9   3       16.80       33.43      6.28 o 
   6  -9   3      295.09      306.34      8.52 o 
 -11  -8   3       12.42       15.34     10.41 o 
 -10  -8   3       25.59       49.35     15.39 o 
  -9  -8   3        5.38       40.82     27.62 o 
  -8  -8   3       54.71       57.01     17.32 o 
  -7  -8   3      143.86      173.69     16.87 o 
  -6  -8   3      443.65      432.32     17.48 o 
  -5  -8   3      331.97      349.43     14.19 o 
  -4  -8   3      235.26      223.26     13.73 o 
  -3  -8   3      432.62      480.69     14.54 o 
  -2  -8   3       14.24       16.89     12.90 o 
  -1  -8   3       48.16       82.17     12.85 o 
   0  -8   3      555.74      590.96     14.79 o 
   1  -8   3      175.85      224.16     14.23 o 
   2  -8   3       91.59       78.07      8.22 o 
   3  -8   3       65.57       60.60      8.09 o 
   4  -8   3       50.06       67.41     23.56 o 
   5  -8   3       38.18       27.67      7.88 o 
   6  -8   3      138.14      136.77      7.91 o 
   7  -8   3       47.14       36.58      7.24 o 
   8  -8   3        0.81       32.90     13.03 o 
 -11  -7   3        0.03       23.78     14.40 o 
 -10  -7   3       37.48       28.70     10.72 o 
  -9  -7   3       45.62       48.86     13.35 o 
  -8  -7   3        1.32        7.55     11.95 o 
  -7  -7   3       10.37       26.98     13.42 o 
  -6  -7   3      128.57      146.84     10.05 o 
  -5  -7   3      314.47      319.72     13.72 o 
  -4  -7   3       20.53       27.34     12.59 o 
  -3  -7   3       67.10       94.81     12.67 o 
  -2  -7   3       17.22       44.78     12.62 o 
  -1  -7   3     1733.56     1743.34     15.29 o 
   0  -7   3     2686.33     2865.69     20.55 o 
   1  -7   3      768.27      765.92     12.00 o 
   2  -7   3       79.28       80.07     13.52 o 
   3  -7   3      291.81      310.86     12.67 o 
   4  -7   3      141.95      162.66      8.38 o 
   5  -7   3      424.07      436.87      8.97 o 
   6  -7   3      234.74      233.20      6.42 o 
   7  -7   3       12.29        2.25      6.69 o 
   8  -7   3        8.55       14.48      9.09 o 
   9  -7   3        1.18        8.47      6.58 o 
 -12  -6   3      130.55       96.66     14.27 o 
 -11  -6   3       24.50       38.59      8.13 o 
 -10  -6   3        1.31        6.51      7.67 o 
  -9  -6   3       35.04       46.98     11.99 o 
  -8  -6   3       67.06       59.89     10.57 o 
  -7  -6   3      291.28      271.94     10.66 o 
  -6  -6   3      870.21      882.02     25.68 o 
  -5  -6   3      380.75      385.05     10.35 o 
  -4  -6   3        1.95       12.44      9.13 o 
  -3  -6   3      249.95      270.21     13.49 o 
  -2  -6   3       95.52       82.29     12.99 o 
  -1  -6   3      263.96      251.53     10.17 o 
   0  -6   3      425.56      427.54     10.93 o 
   1  -6   3      658.60      663.89     11.40 o 
   2  -6   3      230.19      240.66     10.52 o 
   3  -6   3     1086.77     1130.49     16.79 o 
   4  -6   3      287.00      301.04     26.95 o 
   5  -6   3      477.82      439.75     11.58 o 
   6  -6   3     1314.08     1258.60     25.20 o 
   7  -6   3      110.17       95.56      6.89 o 
   8  -6   3        4.31       25.38      8.59 o 
   9  -6   3       29.10       44.94      7.20 o 
  10  -6   3       25.49       47.09      7.21 o 
 -12  -5   3       53.05       49.41      9.73 o 
 -11  -5   3        1.63        2.92      8.73 o 
 -10  -5   3       19.11       23.07      7.26 o 
  -9  -5   3      135.41      145.36      7.48 o 
  -8  -5   3       18.77       36.20     10.53 o 
  -7  -5   3     1179.74     1167.49     13.15 o 
  -6  -5   3     1158.60     1187.89     13.35 o 
  -5  -5   3     1012.73     1068.70     12.01 o 
  -4  -5   3       39.66       51.10      8.85 o 
  -3  -5   3      689.17      712.99     25.37 o 
  -2  -5   3      280.04      306.04      8.42 o 
  -1  -5   3     2013.77     2175.98     19.08 o 
   0  -5   3      921.10      945.54     12.50 o 
   1  -5   3      943.64      978.72     15.32 o 
   2  -5   3      430.15      406.55     13.98 o 
   3  -5   3     1465.85     1344.25     13.96 o 
   4  -5   3      747.76      785.19     15.69 o 
   5  -5   3       24.06       27.86      6.66 o 
   6  -5   3     1288.56     1220.63     30.24 o 
   7  -5   3      228.33      214.46     13.50 o 
   8  -5   3      465.81      478.82     17.45 o 
   9  -5   3      403.18      441.09     17.69 o 
  10  -5   3       37.30       55.77      6.55 o 
  11  -5   3        0.83        9.42      8.36 o 
 -13  -4   3       20.94       16.39     18.07 o 
 -12  -4   3       32.63       25.80      8.20 o 
 -11  -4   3       15.01       18.70      6.89 o 
 -10  -4   3      123.42      125.93      9.12 o 
  -9  -4   3      137.38      164.47      8.36 o 
  -8  -4   3      573.79      620.57     11.76 o 
  -7  -4   3        1.08        4.96      9.12 o 
  -6  -4   3        1.16       10.94      8.88 o 
  -5  -4   3      122.53      154.97      9.34 o 
  -4  -4   3     2475.03     2554.88     14.87 o 
  -3  -4   3     4048.05     4229.06     17.59 o 
  -2  -4   3      318.05      327.59      9.78 o 
  -1  -4   3       92.23      106.45      7.40 o 
   0  -4   3     3206.35     3293.44     30.97 o 
   1  -4   3     2368.48     2597.67     19.96 o 
   2  -4   3     1032.35     1112.33     16.10 o 
   3  -4   3        9.40        4.45      9.87 o 
   4  -4   3       35.83       25.47     13.40 o 
   5  -4   3      340.30      324.50      7.52 o 
   6  -4   3      198.60      198.49      6.46 o 
   7  -4   3        2.81       29.06      6.80 o 
   8  -4   3      352.99      346.70     15.69 o 
   9  -4   3      489.26      497.78     23.21 o 
  10  -4   3      212.80      220.70      9.71 o 
  11  -4   3       17.29       12.12      7.20 o 
 -13  -3   3       27.63       19.72      8.64 o 
 -12  -3   3       76.83       89.94      9.11 o 
 -11  -3   3      105.13       79.51     11.83 o 
 -10  -3   3        1.79       -0.90      6.88 o 
  -9  -3   3      177.02      168.05     12.01 o 
  -8  -3   3       85.91       95.84     10.25 o 
  -7  -3   3      183.64      155.27     13.27 o 
  -6  -3   3      118.73      148.17      9.45 o 
  -5  -3   3      719.44      798.26     11.02 o 
  -4  -3   3     3161.25     3356.14     70.24 o 
  -3  -3   3     7827.42     8179.87     33.04 o 
  -2  -3   3     2340.78     2376.16     36.89 o 
  -1  -3   3     1368.76     1559.19     46.47 o 
   0  -3   3     1766.68     1820.21     35.01 o 
   1  -3   3       30.30       34.61      6.59 o 
   2  -3   3     5436.11     5245.90     24.06 o 
   3  -3   3     9871.44     9036.07     30.31 o 
   4  -3   3     2078.45     1909.91     16.20 o 
   5  -3   3      188.24      194.69      7.27 o 
   6  -3   3      124.72      108.94      6.89 o 
   7  -3   3      184.50      213.46      8.28 o 
   8  -3   3      104.39       92.40      7.12 o 
   9  -3   3       91.47       76.37      6.02 o 
  10  -3   3       47.57       60.39     13.18 o 
  11  -3   3        3.13       27.09      7.34 o 
  12  -3   3        7.98        2.74      7.65 o 
 -13  -2   3        6.29        4.82      7.73 o 
 -12  -2   3       23.39       31.17      8.02 o 
 -11  -2   3        3.21       -0.22      6.94 o 
 -10  -2   3      476.06      455.65     19.67 o 
  -9  -2   3     1195.94     1172.78     18.65 o 
  -8  -2   3      700.79      781.16     22.63 o 
  -7  -2   3      586.28      611.68     11.21 o 
  -6  -2   3      226.32      260.75      9.65 o 
  -5  -2   3      137.69      152.04      9.46 o 
  -4  -2   3      476.42      545.57     11.86 o 
  -3  -2   3      971.08     1101.95     27.24 o 
  -2  -2   3      203.72      229.51      9.35 o 
  -1  -2   3       88.40       78.18      8.64 o 
   0  -2   3      810.24      820.64     25.80 o 
   1  -2   3      774.35      754.51     18.35 o 
   2  -2   3      339.16      363.67     14.19 o 
   3  -2   3     7400.76     7003.13     30.10 o 
   4  -2   3     3275.47     3355.35    104.48 o 
   5  -2   3       70.69       62.27      9.15 o 
   6  -2   3     1781.86     1718.38     60.26 o 
   7  -2   3       14.53       16.52      6.91 o 
   8  -2   3      558.32      516.89     11.73 o 
   9  -2   3      958.74      862.05      8.20 o 
  10  -2   3       18.57       34.67      9.52 o 
  11  -2   3        2.98        7.82      6.50 o 
  12  -2   3        8.69       29.51      8.53 o 
  13  -2   3        3.19       12.69     14.62 o 
 -13  -1   3        3.52        9.51      9.76 o 
 -12  -1   3       58.05       57.28      7.98 o 
 -11  -1   3       18.55       23.79      6.98 o 
 -10  -1   3      260.56      279.15      7.66 o 
  -9  -1   3      155.75      167.02      7.52 o 
  -8  -1   3      569.29      603.17     14.15 o 
  -7  -1   3      870.10      853.09     15.36 o 
  -6  -1   3     1074.99     1140.76     12.40 o 
  -5  -1   3       81.22       77.45      9.34 o 
  -4  -1   3     6649.00     6743.52    167.23 o 
  -3  -1   3     5247.59     5422.48     98.50 o 
  -2  -1   3      875.30      992.21     39.54 o 
  -1  -1   3     6568.75     7371.94    241.27 o 
   0  -1   3     1906.68     2019.24     13.04 o 
   1  -1   3      514.12      519.63      9.35 o 
   2  -1   3     1604.44     1719.68     13.60 o 
   3  -1   3      430.91      422.68     11.10 o 
   4  -1   3      118.85      141.14      9.18 o 
   5  -1   3     3049.36     2891.61    146.54 o 
   6  -1   3     4925.62     4415.34    113.22 o 
   7  -1   3      898.93      899.23     32.63 o 
   8  -1   3       85.51       70.20      7.28 o 
   9  -1   3      595.05      523.85     10.59 o 
  10  -1   3       77.06       90.50     16.29 o 
  11  -1   3       34.05       54.41      8.80 o 
  12  -1   3      116.65      118.49     10.85 o 
  13  -1   3        1.41       12.90     10.46 o 
 -13   0   3        0.43        5.54      9.50 o 
 -12   0   3        1.38       31.71      9.55 o 
 -11   0   3      195.70      212.01      7.77 o 
 -10   0   3       65.09       49.95     12.17 o 
  -9   0   3        0.41       -3.95      6.27 o 
  -8   0   3      270.34      241.09      7.49 o 
  -7   0   3      970.74      901.30     54.56 o 
  -6   0   3     5602.69     5640.49     95.45 o 
  -5   0   3      263.69      285.50      9.99 o 
  -4   0   3     3428.00     3719.81     25.71 o 
  -3   0   3      526.50      457.48     13.49 o 
  -2   0   3       36.42       49.08      7.65 o 
  -1   0   3     5083.94     5607.66    123.90 o 
   0   0   3     9530.11     9918.61     28.69 o 
   1   0   3      220.13      193.62      8.34 o 
   2   0   3      613.64      713.97     21.45 o 
   3   0   3     3356.07     3528.75     35.33 o 
   4   0   3      982.12     1078.73     10.00 o 
   5   0   3      273.42      292.72     22.28 o 
   6   0   3     1351.73     1146.26     33.19 o 
   7   0   3      756.93      733.22     16.87 o 
   8   0   3       27.56       27.83      7.02 o 
   9   0   3       56.06       52.43      6.32 o 
  10   0   3       69.45       65.57      8.72 o 
  11   0   3      325.65      356.37     12.27 o 
  12   0   3      339.25      405.31     11.43 o 
  13   0   3      124.36      145.04     16.71 o 
 -13   1   3       97.30       77.86      8.26 o 
 -12   1   3      120.77      119.72     14.03 o 
 -11   1   3        0.52        4.98     10.48 o 
 -10   1   3      110.68      131.77      8.21 o 
  -9   1   3       31.09       35.15      7.58 o 
  -8   1   3      118.25      122.02      7.94 o 
  -7   1   3        4.55       59.25     32.54 o 
  -6   1   3     1308.55     1286.11     37.25 o 
  -5   1   3     1064.22     1089.50     28.63 o 
  -4   1   3     1018.19     1175.06     12.72 o 
  -3   1   3     1503.25     1619.96     12.77 o 
  -2   1   3      569.07      604.75      9.20 o 
  -1   1   3    12717.23    12283.95     66.98 o 
   1   1   3     6760.67     6958.79    124.61 o 
   2   1   3       46.42       47.47      6.16 o 
   3   1   3      319.75      331.20      6.30 o 
   4   1   3       17.24       16.36      6.43 o 
   5   1   3     2347.53     2048.51     17.95 o 
   6   1   3     2580.62     2349.67     37.99 o 
   7   1   3      377.55      365.60      6.89 o 
   8   1   3       22.13       29.12      6.47 o 
   9   1   3       33.57       43.82      9.65 o 
  10   1   3      212.64      244.04      9.31 o 
  11   1   3       14.92       17.53     10.11 o 
  12   1   3       87.36       91.07     10.55 o 
  13   1   3       70.25       57.26      6.25 o 
 -13   2   3      121.12      133.21     12.59 o 
 -12   2   3      133.19      143.13      9.96 o 
 -11   2   3       21.72       52.14     22.16 o 
 -10   2   3      214.86      210.03      7.89 o 
  -9   2   3      171.56      187.64      8.30 o 
  -8   2   3      488.14      451.24      8.15 o 
  -7   2   3     1259.13     1151.51      9.69 o 
  -6   2   3     2124.35     2088.71     83.48 o 
  -5   2   3      422.52      413.38      8.16 o 
  -4   2   3        4.72       10.98      7.05 o 
  -3   2   3     1491.54     1770.51     14.58 o 
  -2   2   3      414.01      437.76     12.21 o 
  -1   2   3      686.92      728.04     17.16 o 
   0   2   3     3220.80     3373.10     19.83 o 
   1   2   3        4.15       12.40      7.77 o 
   2   2   3     2022.38     1955.98     64.09 o 
   3   2   3     6365.66     6054.98    158.44 o 
   4   2   3        2.66       19.10      6.08 o 
   5   2   3     3706.65     3500.66    170.34 o 
   6   2   3     4036.45     3639.70     92.99 o 
   7   2   3     2405.47     2321.76     15.37 o 
   8   2   3        0.66        6.84      6.24 o 
   9   2   3       10.66       10.37      6.31 o 
  10   2   3       74.89       96.70      8.33 o 
  11   2   3      183.23      202.75     12.60 o 
  12   2   3      126.20      136.97      8.47 o 
  13   2   3        5.66       15.72      6.74 o 
  14   2   3        0.16       -5.23      6.21 o 
 -12   3   3       28.41       44.84      9.56 o 
 -11   3   3       26.57       51.03      9.72 o 
 -10   3   3      219.28      237.89     23.21 o 
  -9   3   3      482.99      479.10     13.58 o 
  -8   3   3      120.11      123.72      7.16 o 
  -7   3   3      703.89      720.61      8.56 o 
  -6   3   3     2919.17     2823.46     30.38 o 
  -5   3   3      595.57      541.30      9.51 o 
  -4   3   3     2311.84     2250.68     12.29 o 
  -3   3   3       61.04       81.64      7.15 o 
  -2   3   3      877.29      883.23     10.78 o 
  -1   3   3     2138.78     2116.94     61.27 o 
   0   3   3     3040.59     3112.61     98.19 o 
   1   3   3     6551.74     6404.44    234.46 o 
   2   3   3     5922.11     5971.32    265.79 o 
   3   3   3     2720.40     2543.46    140.97 o 
   4   3   3     1671.72     1508.01     85.91 o 
   5   3   3      395.66      377.51     17.86 o 
   6   3   3      686.53      675.20     17.11 o 
   7   3   3       51.54       49.99      7.31 o 
   8   3   3      967.99      903.11     33.01 o 
   9   3   3      743.76      767.34     34.25 o 
  10   3   3      371.70      372.65     18.17 o 
  11   3   3       50.27       60.71     11.60 o 
  12   3   3      238.51      244.06      8.76 o 
  13   3   3        1.10        5.70      9.01 o 
  14   3   3        2.44        8.34      6.87 o 
 -12   4   3        0.34       20.71     13.61 o 
 -11   4   3       23.50       50.13      9.87 o 
 -10   4   3       33.94       42.28      9.69 o 
  -9   4   3      378.33      349.32     11.21 o 
  -8   4   3      131.23      144.60      7.50 o 
  -7   4   3     1446.28     1437.94     75.53 o 
  -6   4   3      135.01      150.04     10.35 o 
  -5   4   3      170.57      156.41     10.68 o 
  -4   4   3     6144.19     5602.39     20.27 o 
  -3   4   3     9931.82     8912.10     69.59 o 
  -2   4   3      620.00      694.47     12.44 o 
  -1   4   3     2789.67     2849.75     17.28 o 
   0   4   3     3513.17     3456.40     92.11 o 
   1   4   3      989.86     1074.48     48.29 o 
   2   4   3       76.89       61.75      6.94 o 
   3   4   3      352.58      326.18     15.81 o 
   4   4   3      485.16      481.62     28.31 o 
   5   4   3       18.05       18.55      6.59 o 
   6   4   3       45.31       45.12      8.36 o 
   7   4   3       80.05       95.20      9.61 o 
   8   4   3      949.80      959.98     37.02 o 
   9   4   3     2334.01     2316.56     87.03 o 
  10   4   3      642.53      652.99     13.53 o 
  11   4   3       15.04       40.48     13.87 o 
  12   4   3       28.66       37.50      7.38 o 
  13   4   3        0.07       13.21      9.04 o 
  14   4   3       33.47       50.71      7.40 o 
 -11   5   3       50.86      101.66     13.89 o 
 -10   5   3      105.57       88.50     10.06 o 
  -9   5   3       23.67       25.10     10.20 o 
  -8   5   3       33.19       57.16     14.46 o 
  -7   5   3      249.60      301.23     26.28 o 
  -6   5   3      127.87      119.57      7.33 o 
  -5   5   3      163.42      169.89     13.00 o 
  -4   5   3     3178.55     3047.97    111.98 o 
  -3   5   3     4096.82     3919.60     33.78 o 
  -2   5   3     1030.93     1010.82     64.66 o 
  -1   5   3      218.16      193.51     20.68 o 
   0   5   3     1695.05     1649.15    131.34 o 
   1   5   3     1087.04     1131.84     95.18 o 
   2   5   3     2799.50     2427.46    213.36 o 
   3   5   3    13925.62    11147.34     43.42 o 
   4   5   3     3207.32     2763.24     24.29 o 
   5   5   3       58.90       32.76     15.30 o 
   6   5   3       62.74       54.68     10.77 o 
   7   5   3      169.42      133.71     11.37 o 
   8   5   3      423.25      378.52     11.83 o 
   9   5   3       90.41      100.18     10.98 o 
  10   5   3        0.55      -14.15     14.28 o 
  11   5   3        1.63       -2.65      8.05 o 
  12   5   3       12.62        8.76      9.61 o 
  13   5   3       44.09       49.63      8.43 o 
  14   5   3        8.34        4.42      9.64 o 
 -11   6   3        6.25       11.00     14.05 o 
 -10   6   3      181.32      193.44     10.33 o 
  -9   6   3      534.04      597.58     11.84 o 
  -8   6   3        0.83       24.39      9.66 o 
  -7   6   3      161.99      167.74     14.32 o 
  -6   6   3       98.44      149.83     14.54 o 
  -5   6   3      263.13      254.70     20.35 o 
  -4   6   3      752.56      649.61     16.92 o 
  -3   6   3      105.81      101.47     13.83 o 
  -2   6   3       79.65       85.25     10.78 o 
  -1   6   3     3191.44     3061.82    172.42 o 
   0   6   3     1158.21     1034.70     81.37 o 
   1   6   3      387.46      382.15     40.22 o 
   2   6   3      150.53      113.93     15.37 o 
   3   6   3     2947.19     2896.12    330.95 o 
   4   6   3     1153.91     1058.50    101.38 o 
   5   6   3       49.33       30.25     15.04 o 
   6   6   3     1420.15     1334.93     18.96 o 
   7   6   3      448.16      480.46     16.68 o 
   8   6   3     1165.36     1133.42     14.70 o 
   9   6   3      246.10      273.53     14.90 o 
  10   6   3      274.59      246.19     14.95 o 
  11   6   3       58.37       59.19     10.73 o 
  12   6   3       25.16       15.57     14.63 o 
  13   6   3      211.29      230.86     11.09 o 
 -10   7   3      173.29      202.78     14.33 o 
  -9   7   3       84.19       96.29     14.37 o 
  -8   7   3        3.15      -13.49     13.49 o 
  -7   7   3      642.79      646.70     15.45 o 
  -6   7   3     1755.11     1613.86     15.29 o 
  -5   7   3      417.84      446.53     15.80 o 
  -4   7   3     2929.66     2857.91     22.05 o 
  -3   7   3      735.64      728.21     17.46 o 
  -2   7   3     1081.13     1061.77     14.37 o 
  -1   7   3       10.91       35.04     16.75 o 
   0   7   3       68.84       80.23     18.69 o 
   1   7   3      403.04      472.62     72.15 o 
   2   7   3      178.88      157.33     15.85 o 
   3   7   3       75.13       66.16     12.12 o 
   4   7   3      276.73      294.06     11.99 o 
   5   7   3     2489.81     2215.53     22.10 o 
   6   7   3     2691.66     2413.09     22.15 o 
   7   7   3     1108.83     1067.32     18.27 o 
   8   7   3       96.65      120.22     14.90 o 
   9   7   3      355.63      363.89     11.76 o 
  10   7   3        0.31       -0.65     14.65 o 
  11   7   3      112.64       99.59     11.21 o 
  12   7   3       74.64      101.80     14.88 o 
  13   7   3        5.32      -10.64     10.64 o 
  -9   8   3        5.18       28.75      9.81 o 
  -8   8   3        1.13       -9.71      9.71 o 
  -7   8   3      180.62      219.99     14.51 o 
  -6   8   3     1337.19     1372.48     17.88 o 
  -5   8   3        2.99       13.91     14.47 o 
  -4   8   3      319.39      360.34     11.86 o 
  -3   8   3      996.04     1015.16     18.41 o 
  -2   8   3       12.72        8.47     12.59 o 
  -1   8   3     1561.90     1415.27    108.57 o 
   0   8   3     1361.92     1286.96    119.24 o 
   1   8   3      296.45      308.61     14.36 o 
   2   8   3       34.55       26.72     14.41 o 
   3   8   3      624.72      629.02     55.48 o 
   4   8   3       26.62       27.39      9.88 o 
   5   8   3      163.45      166.35     16.45 o 
   6   8   3      277.82      265.60     16.13 o 
   7   8   3      705.87      672.45     17.67 o 
   8   8   3        2.43       -7.36     10.45 o 
   9   8   3        4.18       -1.92      9.92 o 
  10   8   3       25.94       38.18     14.69 o 
  11   8   3      118.36      107.13     10.84 o 
  12   8   3      248.84      245.25     16.33 o 
  13   8   3       76.89       67.20     10.87 o 
  -9   9   3        8.16       22.96     14.37 o 
  -8   9   3        3.41        1.62     14.05 o 
  -7   9   3       33.02       60.07     14.56 o 
  -6   9   3       17.40       21.62     10.26 o 
  -5   9   3       75.10       84.46     15.18 o 
  -4   9   3      204.53      210.97     15.96 o 
  -3   9   3      344.66      340.32     16.19 o 
  -2   9   3      132.28      120.78     10.22 o 
  -1   9   3     1460.23     1382.30     59.50 o 
   0   9   3     2672.88     2585.34    265.38 o 
   1   9   3      635.74      602.12     61.43 o 
   2   9   3       83.40       85.01     11.78 o 
   3   9   3      609.92      667.51     42.53 o 
   4   9   3      373.38      380.51     26.45 o 
   5   9   3      462.75      459.16     29.15 o 
   6   9   3      835.00      776.76     18.09 o 
   7   9   3      256.14      249.13     16.70 o 
   8   9   3        9.66        9.73     11.09 o 
   9   9   3      183.87      132.14     11.05 o 
  10   9   3       83.43       83.99     15.43 o 
  11   9   3        4.70      -15.02     15.59 o 
  12   9   3        2.88       11.60     15.50 o 
  -7  10   3      137.40      161.23     14.99 o 
  -6  10   3      308.23      282.37     15.48 o 
  -5  10   3        1.70      -15.07     15.07 o 
  -4  10   3       11.32       56.03     14.97 o 
  -3  10   3       11.88       54.35     15.27 o 
  -2  10   3        9.07       25.34     12.00 o 
  -1  10   3        6.78       13.98     11.99 o 
   0  10   3      256.29      239.82     29.51 o 
   1  10   3       28.75       21.74     11.31 o 
   2  10   3      373.06      370.61     29.97 o 
   3  10   3      622.75      621.28     59.92 o 
   4  10   3        0.34       -9.99      9.99 o 
   5  10   3      627.08      630.38     33.10 o 
   6  10   3      600.10      551.29     17.90 o 
   7  10   3      126.93      126.24     16.70 o 
   8  10   3       12.21       58.27     15.59 o 
   9  10   3       33.81       26.00     16.20 o 
  10  10   3       19.57       28.42     15.73 o 
  11  10   3       78.38       53.87     11.51 o 
  -6  11   3      292.84      327.10     15.41 o 
  -5  11   3       12.97       41.92     15.07 o 
  -4  11   3      368.26      320.64     16.50 o 
  -3  11   3       65.33       45.38     15.89 o 
  -2  11   3        3.57       22.37     15.85 o 
  -1  11   3       39.72       27.83     14.04 o 
   0  11   3      248.69      236.50     30.72 o 
   1  11   3       81.72       79.99     15.03 o 
   2  11   3      186.19      192.45     21.75 o 
   3  11   3      563.81      603.15     44.38 o 
   4  11   3      331.03      335.14     18.19 o 
   5  11   3      112.76       97.76     10.90 o 
   6  11   3       25.80      -16.61     16.61 o 
   7  11   3       19.01       30.24     16.59 o 
   8  11   3       86.77      109.69     16.68 o 
   9  11   3      342.74      319.95     12.85 o 
  10  11   3       25.08       22.70     16.06 o 
  -4  12   3      250.06      223.56     16.03 o 
  -3  12   3      272.88      272.47     12.14 o 
  -2  12   3       94.95      115.62     13.33 o 
  -1  12   3      305.94      276.19      8.65 o 
   0  12   3      233.50      224.07     15.16 o 
   1  12   3        0.37        5.30      8.51 o 
   2  12   3       22.64       13.27     11.13 o 
   3  12   3      213.04      226.33     12.83 o 
   4  12   3       36.93       35.68      8.37 o 
   5  12   3       11.91        7.34      8.16 o 
   6  12   3        5.58        6.85     16.08 o 
   7  12   3       27.46       39.13     11.70 o 
   8  12   3       29.44      -13.57     16.87 o 
   9  12   3      142.63      181.28     17.19 o 
  -2  13   3        2.42        7.74      7.63 o 
  -1  13   3       57.79       88.84     16.65 o 
   0  13   3       81.98      100.08     18.98 o 
   1  13   3        1.37       19.88      8.68 o 
   2  13   3      278.84      279.80     17.30 o 
   3  13   3      163.30      167.02     13.04 o 
   4  13   3       83.14       80.58      9.94 o 
   5  13   3        1.00        6.83      9.58 o 
   6  13   3        0.16        4.85     16.33 o 
   7  13   3       39.71       34.79     11.86 o 
  -4 -11   4      127.83       99.42     10.68 o 
  -3 -11   4        2.26        3.16     10.05 o 
  -2 -11   4        8.73        5.07     10.92 o 
  -1 -11   4      150.58      130.84      9.06 o 
   0 -11   4        7.08      -11.98     25.37 o 
  -7 -10   4       28.19       17.69     13.40 o 
  -6 -10   4       20.30       16.77     12.87 o 
  -5 -10   4        4.94       -0.81     12.82 o 
  -4 -10   4       17.35       26.02     12.71 o 
  -3 -10   4       72.76       72.19     12.82 o 
  -2 -10   4        2.90      -12.83     12.83 o 
  -1 -10   4       28.17       59.49      9.91 o 
   0 -10   4       14.58        3.61      8.38 o 
   1 -10   4      267.90      243.20     29.13 o 
   2 -10   4      186.91      188.71      7.79 o 
   3 -10   4      128.04      132.95      8.80 o 
   4 -10   4        2.68       14.62      8.71 o 
  -9  -9   4       10.82       26.71     21.48 o 
  -8  -9   4        0.13        3.27     16.66 o 
  -7  -9   4       18.01       29.92     16.13 o 
  -6  -9   4        5.45        2.42     12.53 o 
  -5  -9   4      177.65      160.73     13.31 o 
  -4  -9   4      146.52      146.30     13.47 o 
  -3  -9   4        5.39       21.25     13.06 o 
  -2  -9   4      106.23      120.68     13.24 o 
  -1  -9   4       42.60       45.61     13.38 o 
   0  -9   4        0.38       28.49     13.45 o 
   1  -9   4       19.68       25.96      7.98 o 
   2  -9   4      231.71      228.41     13.56 o 
   3  -9   4        6.98       -3.17      9.82 o 
   4  -9   4       43.52       51.32     13.93 o 
   5  -9   4       89.15      101.79      7.82 o 
   6  -9   4       10.51       16.10     10.36 o 
 -10  -8   4       40.54       41.07     12.99 o 
  -9  -8   4       12.02       15.32     18.04 o 
  -8  -8   4       12.91        0.39     17.19 o 
  -7  -8   4       78.00       94.72     13.38 o 
  -6  -8   4        0.74        3.85     15.50 o 
  -5  -8   4      450.02      435.04     14.44 o 
  -4  -8   4      748.33      783.30     15.73 o 
  -3  -8   4      114.06      117.63     13.47 o 
  -2  -8   4        1.82        6.65     12.87 o 
  -1  -8   4       56.16       34.74     13.08 o 
   0  -8   4        1.66       13.80     13.27 o 
   1  -8   4      262.28      294.45     13.77 o 
   2  -8   4       75.75       90.85     13.40 o 
   3  -8   4       46.63       59.88     11.88 o 
   4  -8   4       19.91       25.65      6.98 o 
   5  -8   4       83.87      107.04     21.48 o 
   6  -8   4      117.63      125.51      8.33 o 
   7  -8   4       30.73       34.40      7.12 o 
 -11  -7   4       74.66       57.65      8.99 o 
 -10  -7   4       79.34       64.88     10.55 o 
  -9  -7   4        3.95       12.06     12.02 o 
  -8  -7   4       43.88       47.46     10.90 o 
  -7  -7   4      114.04      131.39     13.17 o 
  -6  -7   4      118.54      126.59      9.70 o 
  -5  -7   4       11.88       22.26      9.22 o 
  -4  -7   4      227.79      223.65     13.42 o 
  -3  -7   4        5.90       -6.28     12.55 o 
  -2  -7   4     1044.55     1083.42     16.38 o 
  -1  -7   4      674.69      682.57     12.11 o 
   0  -7   4      139.67      137.10      9.78 o 
   1  -7   4      400.88      404.96     14.39 o 
   2  -7   4     1078.79     1026.65     12.85 o 
   3  -7   4      105.29       97.61     14.54 o 
   4  -7   4        3.73       11.32      9.57 o 
   5  -7   4       39.22       24.11     10.84 o 
   6  -7   4        0.39       -1.21      6.18 o 
   7  -7   4        1.87        0.60      9.06 o 
   8  -7   4        7.04        9.99      6.92 o 
 -12  -6   4        1.25        5.07     14.58 o 
 -11  -6   4       17.22       26.09      9.10 o 
 -10  -6   4      109.08      123.03      9.85 o 
  -9  -6   4        0.15       -4.66      9.68 o 
  -8  -6   4       83.52       82.25      9.69 o 
  -7  -6   4        1.35       13.93      9.52 o 
  -6  -6   4       76.09       76.58     10.23 o 
  -5  -6   4      178.57      189.55      9.60 o 
  -4  -6   4      131.16      129.60     10.77 o 
  -3  -6   4        4.73        8.86      9.04 o 
  -2  -6   4      815.05      811.49     15.29 o 
  -1  -6   4     2627.62     2821.86     20.33 o 
   0  -6   4      317.78      329.87     14.02 o 
   1  -6   4        1.77       21.71      9.30 o 
   2  -6   4      597.11      579.04     11.44 o 
   3  -6   4       33.97       63.90      9.97 o 
   4  -6   4      538.26      565.45     11.76 o 
   5  -6   4     1025.35      991.79     52.19 o 
   6  -6   4      377.68      374.67      8.32 o 
   7  -6   4      112.98      107.93      6.94 o 
   8  -6   4       29.73        2.71     12.03 o 
   9  -6   4        2.91        0.73      7.04 o 
 -12  -5   4       22.30       20.33     12.75 o 
 -11  -5   4        0.31       12.78     10.33 o 
 -10  -5   4       15.13       15.56      8.51 o 
  -9  -5   4       21.70       14.59      9.89 o 
  -8  -5   4      577.69      550.23     12.37 o 
  -7  -5   4     1168.64     1194.12     24.26 o 
  -6  -5   4      492.33      530.31     11.84 o 
  -5  -5   4      165.32      146.20      7.72 o 
  -4  -5   4      215.80      220.36      7.97 o 
  -3  -5   4       12.93       12.92      8.87 o 
  -2  -5   4       93.84      102.24     11.01 o 
  -1  -5   4       55.72       65.15     18.66 o 
   0  -5   4       52.37       50.06      9.37 o 
   1  -5   4      111.62      135.07     13.70 o 
   2  -5   4      267.09      286.22     13.63 o 
   3  -5   4       18.36       21.36      9.13 o 
   4  -5   4      728.58      683.31     15.11 o 
   5  -5   4     1062.15      996.39     12.57 o 
   6  -5   4      789.11      732.54     23.02 o 
   7  -5   4       90.73       80.72      6.57 o 
   8  -5   4      169.58      178.14      7.42 o 
   9  -5   4       69.21       74.44      7.38 o 
  10  -5   4      161.56      194.86     26.00 o 
 -12  -4   4       29.65       41.70     10.21 o 
 -11  -4   4       38.81       54.57      7.52 o 
 -10  -4   4       19.59       56.97      8.59 o 
  -9  -4   4        2.30       -4.18     10.46 o 
  -8  -4   4      133.70      137.25     10.45 o 
  -7  -4   4      762.69      835.34     36.15 o 
  -6  -4   4      206.09      220.77      9.68 o 
  -5  -4   4      110.07      104.73      8.86 o 
  -4  -4   4      952.05     1002.72     10.69 o 
  -3  -4   4      207.68      235.81     12.00 o 
  -2  -4   4     5374.04     5571.67    104.17 o 
  -1  -4   4     4500.79     4559.73     47.70 o 
   0  -4   4      231.75      232.81     18.15 o 
   1  -4   4      243.44      255.82     13.20 o 
   2  -4   4        9.13       17.86     12.94 o 
   3  -4   4      717.03      683.96     15.02 o 
   4  -4   4       78.75       74.08      9.60 o 
   5  -4   4        5.08        6.88     14.57 o 
   6  -4   4       41.85       35.67      7.92 o 
   7  -4   4      221.74      222.37      8.22 o 
   8  -4   4      793.16      829.85     28.53 o 
   9  -4   4       38.35       51.64      8.88 o 
  10  -4   4       28.87       20.14      9.97 o 
  11  -4   4      183.21      170.49      8.44 o 
 -13  -3   4       34.29       37.92      8.55 o 
 -12  -3   4       14.89       30.52      8.01 o 
 -11  -3   4       24.53       14.68      7.32 o 
 -10  -3   4       44.88       43.57      8.04 o 
  -9  -3   4       81.08       77.69     11.59 o 
  -8  -3   4      356.81      325.37     13.92 o 
  -7  -3   4        5.33       16.51      9.43 o 
  -6  -3   4       64.62       84.77      9.00 o 
  -5  -3   4     1355.15     1396.65     28.55 o 
  -4  -3   4     2068.88     2074.07     13.26 o 
  -3  -3   4     2568.17     2748.85     44.21 o 
  -2  -3   4      676.90      686.61     12.91 o 
  -1  -3   4     8861.95     9511.08     74.50 o 
   0  -3   4       46.03       42.40     16.28 o 
   1  -3   4      747.25      743.64      8.53 o 
   2  -3   4     2497.74     2467.58     19.38 o 
   3  -3   4      545.83      562.38     11.58 o 
   4  -3   4      748.88      710.33     11.95 o 
   5  -3   4     1609.10     1533.31     12.07 o 
   6  -3   4      365.42      338.35     22.09 o 
   7  -3   4       99.19      113.62      8.02 o 
   8  -3   4      452.08      444.66     23.96 o 
   9  -3   4      356.75      341.66      7.11 o 
  10  -3   4        6.87       24.99      8.02 o 
  11  -3   4       84.14       84.15      8.49 o 
  12  -3   4       15.25       33.75      9.18 o 
 -13  -2   4       12.37       24.58      9.52 o 
 -12  -2   4        8.86       -3.99     11.22 o 
 -11  -2   4      177.74      143.08      7.20 o 
 -10  -2   4       35.21       51.90      8.13 o 
  -9  -2   4        7.89       19.94      8.04 o 
  -8  -2   4      297.89      297.44      8.68 o 
  -7  -2   4     1000.09     1016.88     34.35 o 
  -6  -2   4      486.52      473.92      9.13 o 
  -5  -2   4        5.89       11.60      7.04 o 
  -4  -2   4      106.86      145.64     16.31 o 
  -3  -2   4     2985.95     3388.53     44.21 o 
  -2  -2   4        0.22       -8.15      8.15 o 
  -1  -2   4       44.31       78.37     17.94 o 
   0  -2   4      499.49      554.56     11.91 o 
   1  -2   4     4353.64     4286.66     45.75 o 
   2  -2   4    11405.46    10819.22    369.71 o 
   3  -2   4     3589.22     3511.65     19.79 o 
   4  -2   4      587.04      622.53     15.18 o 
   5  -2   4      779.20      818.16     32.01 o 
   6  -2   4      142.54      120.60      8.27 o 
   7  -2   4     1600.80     1513.73     55.78 o 
   8  -2   4      229.16      249.33      7.89 o 
   9  -2   4       11.50       14.67      6.86 o 
  10  -2   4        0.68        4.00      9.76 o 
  11  -2   4        0.52       16.07      6.34 o 
  12  -2   4       30.97       46.76     12.66 o 
 -13  -1   4        9.55        4.43     11.78 o 
 -12  -1   4        3.51       19.89      7.98 o 
 -11  -1   4      211.75      208.79     10.80 o 
 -10  -1   4      920.14      868.18     45.02 o 
  -9  -1   4        2.13       -4.48     10.26 o 
  -8  -1   4       12.30       17.29      6.99 o 
  -7  -1   4      753.92      830.93     11.45 o 
  -6  -1   4      197.99      191.32      9.97 o 
  -5  -1   4     2664.69     2663.91     14.68 o 
  -4  -1   4     3506.99     3951.49     16.54 o 
  -3  -1   4      389.62      468.10      9.75 o 
  -2  -1   4       65.64       71.20     13.20 o 
  -1  -1   4      297.03      307.19      7.98 o 
   0  -1   4      524.79      585.60     19.99 o 
   1  -1   4      956.46     1113.46     10.47 o 
   2  -1   4      577.29      584.01     10.30 o 
   3  -1   4     2787.28     3023.65     14.52 o 
   4  -1   4      310.89      248.70     15.38 o 
   5  -1   4     2045.55     2041.32     24.78 o 
   6  -1   4      182.25      189.27     15.28 o 
   7  -1   4     1825.92     1733.53     18.78 o 
   8  -1   4     3055.11     2873.63     32.61 o 
   9  -1   4      152.24      149.27      8.18 o 
  10  -1   4       98.24       95.84      7.37 o 
  11  -1   4        2.48       10.09      7.19 o 
  12  -1   4       19.59       24.11      7.39 o 
  13  -1   4       84.19       98.47     10.70 o 
 -13   0   4       11.80       15.27      6.83 o 
 -12   0   4       11.42       -9.01     10.01 o 
 -11   0   4        2.40        4.18      7.90 o 
 -10   0   4       80.95      106.74      8.19 o 
  -9   0   4       50.27       37.23     12.80 o 
  -8   0   4       10.26       28.15      6.86 o 
  -7   0   4     1052.22     1157.02     20.70 o 
  -6   0   4       10.91        0.83      9.85 o 
  -5   0   4     4673.80     4716.98     18.10 o 
  -4   0   4     3982.32     3993.12     16.59 o 
  -3   0   4     6709.69     7136.43     72.54 o 
  -2   0   4     1274.87     1488.87     10.87 o 
  -1   0   4     2300.54     2467.55     13.35 o 
   0   0   4       99.79      115.16      9.07 o 
   1   0   4     5618.16     6023.27     20.41 o 
   2   0   4     7979.36     8472.88    217.33 o 
   3   0   4     2537.85     2659.81     50.54 o 
   4   0   4      636.66      587.96     23.53 o 
   5   0   4     1776.32     1750.98     33.90 o 
   6   0   4     1631.93     1569.24     43.24 o 
   7   0   4        2.23        7.02      6.92 o 
   8   0   4      894.18      886.31     20.83 o 
   9   0   4       57.83       48.09     12.35 o 
  10   0   4      239.47      270.89     17.44 o 
  11   0   4      376.27      402.92     10.00 o 
  12   0   4       25.59       51.56      8.69 o 
  13   0   4       19.01       24.74     10.40 o 
 -13   1   4        1.03        6.19      7.86 o 
 -12   1   4       42.49       34.65      8.19 o 
 -11   1   4      155.16      147.78      7.32 o 
 -10   1   4      180.14      186.12     10.67 o 
  -9   1   4        6.75       18.83      6.82 o 
  -8   1   4      153.81      167.63      6.58 o 
  -7   1   4      240.35      239.85     18.08 o 
  -6   1   4     1074.12     1065.02     29.76 o 
  -5   1   4      157.58      180.19     10.04 o 
  -4   1   4      167.02      141.85      9.17 o 
  -3   1   4       74.84       67.54      9.16 o 
  -2   1   4     9848.12    10124.97     24.87 o 
  -1   1   4     8475.04     8504.32    222.59 o 
   0   1   4      826.91      853.77     34.48 o 
   1   1   4     2400.77     2621.11     33.29 o 
   2   1   4    12562.95    12164.42    259.09 o 
   3   1   4     1491.43     1625.84     44.79 o 
   4   1   4     2033.67     2042.67     49.77 o 
   5   1   4      162.90      172.90      9.63 o 
   6   1   4      436.89      463.78      9.21 o 
   7   1   4     1501.46     1496.76     19.55 o 
   8   1   4       19.69       27.79      7.26 o 
   9   1   4       31.80       41.33      5.59 o 
  10   1   4      358.03      356.29     14.76 o 
  11   1   4      612.21      639.28     16.71 o 
  12   1   4      112.75      143.59      9.08 o 
  13   1   4        9.74       22.25     10.38 o 
 -13   2   4      105.75       82.56     10.31 o 
 -12   2   4        0.39       -7.92      7.92 o 
 -11   2   4      206.94      200.00      8.41 o 
 -10   2   4      296.93      348.27     12.49 o 
  -9   2   4        0.56       -0.97     10.83 o 
  -8   2   4       11.83       14.73      8.91 o 
  -7   2   4     2006.47     1878.02     87.55 o 
  -6   2   4      245.41      246.25     11.14 o 
  -5   2   4      662.61      641.47     22.24 o 
  -4   2   4       14.89       19.09      8.09 o 
  -3   2   4     2993.75     3429.52     14.97 o 
  -2   2   4     5035.68     5132.52     26.66 o 
  -1   2   4     8025.37     7981.89     23.85 o 
   0   2   4     2367.76     2581.75     48.77 o 
   1   2   4       68.32       78.83      6.03 o 
   2   2   4      359.96      359.30     15.71 o 
   3   2   4       49.82       57.43      5.79 o 
   4   2   4     4091.66     3859.90     89.11 o 
   5   2   4    10349.08     9716.27    249.07 o 
   6   2   4     1803.28     1775.12     80.81 o 
   7   2   4       29.56       35.58      5.11 o 
   8   2   4        1.09        3.45      5.93 o 
   9   2   4        8.94       16.41      5.64 o 
  10   2   4      109.94      110.11      7.92 o 
  11   2   4        3.79        0.53      6.50 o 
  12   2   4       52.95       44.81      8.24 o 
  13   2   4        2.41       -0.87      6.80 o 
  14   2   4        4.03       19.03     14.74 o 
 -12   3   4        0.45        2.84      9.43 o 
 -11   3   4        5.42        5.13      6.86 o 
 -10   3   4      144.94      162.43      8.93 o 
  -9   3   4       60.25       72.87      7.16 o 
  -8   3   4     1851.10     1754.91     68.26 o 
  -7   3   4      810.47      790.70     18.24 o 
  -6   3   4      420.18      405.10     20.47 o 
  -5   3   4      694.89      678.42     24.60 o 
  -4   3   4      117.99      105.32      6.79 o 
  -3   3   4      952.00     1061.69     10.40 o 
  -2   3   4      401.90      410.19      9.45 o 
  -1   3   4      155.38      143.87     10.06 o 
   0   3   4      360.73      422.50      7.35 o 
   1   3   4      810.82      942.61     24.56 o 
   2   3   4     1141.79     1192.15     32.03 o 
   3   3   4        1.23       -0.89      6.24 o 
   4   3   4     2119.96     2180.58    105.41 o 
   5   3   4     8250.21     7521.48    452.93 o 
   6   3   4     1877.49     1777.74     93.37 o 
   7   3   4      395.93      335.37     11.48 o 
   8   3   4      552.76      568.11      8.29 o 
   9   3   4       20.16       26.56      6.28 o 
  10   3   4     1322.10     1299.08     45.02 o 
  11   3   4      639.52      698.23     10.30 o 
  12   3   4       14.01        5.84      8.59 o 
  13   3   4        1.60        9.47      7.94 o 
  14   3   4        0.50       -2.27      8.18 o 
 -12   4   4       46.32       44.27      9.92 o 
 -11   4   4       20.28       17.65      9.71 o 
 -10   4   4       83.75       68.63      8.52 o 
  -9   4   4        1.37        6.29      8.39 o 
  -8   4   4      109.81      111.09      8.68 o 
  -7   4   4     1021.66     1018.76     20.11 o 
  -6   4   4     1007.83      978.32     14.39 o 
  -5   4   4     3016.94     2676.20     25.63 o 
  -4   4   4     1571.71     1423.76     14.17 o 
  -3   4   4      256.42      260.26     14.86 o 
  -2   4   4     4761.69     4311.04     87.17 o 
  -1   4   4    14460.40    13816.00    212.06 o 
   0   4   4     1969.76     1972.92     91.68 o 
   1   4   4        5.22       12.41      6.58 o 
   2   4   4      640.82      639.49     24.23 o 
   3   4   4     2276.15     2279.91    145.36 o 
   4   4   4      338.93      339.63     13.99 o 
   5   4   4      367.74      324.41     22.14 o 
   6   4   4      718.48      750.57     26.91 o 
   7   4   4      156.55      147.53     10.16 o 
   8   4   4     1546.24     1537.06     19.99 o 
   9   4   4      787.95      743.79     19.18 o 
  10   4   4       36.51       53.68      8.42 o 
  11   4   4      143.34      126.43     10.73 o 
  12   4   4       60.59       59.21      8.65 o 
  13   4   4        7.17       -4.76     11.36 o 
  14   4   4       36.79       50.13      7.01 o 
 -11   5   4       34.01       17.65      9.39 o 
 -10   5   4       73.97       72.21     10.22 o 
  -9   5   4      186.41      201.19      8.64 o 
  -8   5   4        9.58       17.14      8.12 o 
  -7   5   4        2.41       13.38      7.87 o 
  -6   5   4     1763.07     1617.83     36.78 o 
  -5   5   4      186.99      174.21     12.89 o 
  -4   5   4     3136.16     3127.69     62.08 o 
  -3   5   4      360.35      349.19     16.57 o 
  -2   5   4     7006.17     7117.23    168.17 o 
  -1   5   4      607.96      491.72     39.88 o 
   0   5   4       79.94      111.40      8.77 o 
   1   5   4     3515.25     3410.68    125.80 o 
   2   5   4     2092.51     2031.49     82.91 o 
   3   5   4      553.14      580.32     27.23 o 
   4   5   4      608.15      562.88     25.53 o 
   5   5   4     3509.84     3288.96    176.58 o 
   6   5   4      263.53      290.42      8.59 o 
   7   5   4      279.36      294.45     10.81 o 
   8   5   4      841.01      848.61     17.23 o 
   9   5   4       87.39      116.81     11.84 o 
  10   5   4      210.91      228.50     16.08 o 
  11   5   4        0.32        6.93      9.16 o 
  12   5   4        5.25        9.33      7.49 o 
  13   5   4      166.72      159.83      9.44 o 
  14   5   4      123.33      117.63     10.02 o 
 -11   6   4      155.58      142.41     14.19 o 
 -10   6   4       87.90      115.83     14.23 o 
  -9   6   4       11.61       17.76     14.23 o 
  -8   6   4      143.16      136.59     10.27 o 
  -7   6   4      139.84      133.31      8.43 o 
  -6   6   4       43.10       38.32     10.08 o 
  -5   6   4       11.86       -9.34     10.52 o 
  -4   6   4      393.04      383.25     18.65 o 
  -3   6   4      353.30      346.87      8.90 o 
  -2   6   4      206.01      221.64     25.44 o 
  -1   6   4      108.64       96.81      9.24 o 
   0   6   4       24.37       19.94      8.21 o 
   1   6   4     8800.41     8215.41    489.67 o 
   2   6   4     7016.98     6630.00    517.01 o 
   3   6   4     1876.86     1840.09    119.63 o 
   4   6   4      272.33      266.07     14.73 o 
   5   6   4       30.35       17.26     10.50 o 
   6   6   4       50.29       43.67     10.66 o 
   7   6   4      937.66      875.53     17.35 o 
   8   6   4     1642.79     1551.87     15.75 o 
   9   6   4        5.48       28.47     14.37 o 
  10   6   4       15.86       -7.91     14.33 o 
  11   6   4       19.28        4.57     14.07 o 
  12   6   4        2.36      -10.20     10.20 o 
  13   6   4       28.02       43.19      9.87 o 
 -10   7   4      123.20       84.62     14.56 o 
  -9   7   4        3.85       16.20     13.98 o 
  -8   7   4      386.00      368.28     11.14 o 
  -7   7   4      375.60      386.57     14.72 o 
  -6   7   4      329.20      319.84      9.57 o 
  -5   7   4      591.80      579.08     16.50 o 
  -4   7   4     2194.20     2161.32    134.81 o 
  -3   7   4       34.39       27.78     10.32 o 
  -2   7   4       23.29       20.75      8.58 o 
  -1   7   4       85.09      106.94      9.43 o 
   0   7   4        2.62        8.68      7.78 o 
   1   7   4      497.82      529.29     46.86 o 
   2   7   4      367.31      336.11     22.70 o 
   3   7   4        6.15       -5.54     11.86 o 
   4   7   4       91.16       96.69     12.04 o 
   5   7   4     1141.07     1126.52     19.12 o 
   6   7   4        6.79       -5.07     10.68 o 
   7   7   4     1257.23     1273.12     19.06 o 
   8   7   4     1175.91     1192.82     14.54 o 
   9   7   4      557.40      576.87     12.67 o 
  10   7   4       34.69       33.57     10.34 o 
  11   7   4        7.44      -10.15     10.15 o 
  12   7   4       70.27       50.08     14.77 o 
  13   7   4       92.12       89.78     14.86 o 
  -9   8   4        1.86       22.61     10.08 o 
  -8   8   4      160.22      147.87     14.53 o 
  -7   8   4      176.52      153.90     10.47 o 
  -6   8   4       84.81       76.25     14.72 o 
  -5   8   4      679.95      723.34     16.50 o 
  -4   8   4     1705.83     1685.88     19.75 o 
  -3   8   4       41.58       34.76     15.00 o 
  -2   8   4     1004.98      893.36     71.45 o 
  -1   8   4      159.21      152.92      7.61 o 
   0   8   4       75.92       78.48     11.93 o 
   1   8   4     1596.06     1607.62    159.68 o 
   2   8   4     1105.25     1044.72    160.36 o 
   3   8   4     1509.78     1409.77    208.41 o 
   4   8   4      277.72      270.73     26.32 o 
   5   8   4      791.96      775.79     18.68 o 
   6   8   4      151.85      159.62     16.13 o 
   7   8   4      160.90      164.90     16.47 o 
   8   8   4      104.16       93.24     11.07 o 
   9   8   4        0.95       -8.83     10.38 o 
  10   8   4      344.50      344.54     11.69 o 
  11   8   4      105.08       94.77     10.93 o 
  12   8   4       20.51       45.75     15.09 o 
  13   8   4        7.56      -15.00     15.00 o 
  -9   9   4        5.48       -0.71      9.92 o 
  -8   9   4        9.53       21.16     10.04 o 
  -7   9   4       28.46        9.13     14.21 o 
  -6   9   4       25.32       49.18     14.28 o 
  -5   9   4      445.84      486.11     15.96 o 
  -4   9   4       34.22       32.16     15.27 o 
  -3   9   4        4.08       19.50     10.61 o 
  -2   9   4     1667.07     1513.23     16.29 o 
  -1   9   4     1869.41     1931.78     56.32 o 
   0   9   4       58.17       79.10     21.59 o 
   1   9   4      764.55      711.91     67.25 o 
   2   9   4      468.74      435.32     72.99 o 
   3   9   4      627.09      605.23     75.35 o 
   4   9   4       97.80      112.01      9.13 o 
   5   9   4      261.59      240.68     20.14 o 
   6   9   4      127.41      128.31     16.35 o 
   7   9   4      225.98      265.96     12.06 o 
   8   9   4        1.49       23.30     15.34 o 
   9   9   4       91.79      158.10     16.22 o 
  10   9   4      151.87      244.83     15.67 o 
  11   9   4      130.54      135.39     15.75 o 
  12   9   4      150.93      132.17     11.44 o 
  -7  10   4       49.31       36.77     10.40 o 
  -6  10   4        4.43        5.83     14.42 o 
  -5  10   4       60.51      117.75     14.74 o 
  -4  10   4        7.47       -9.53     10.77 o 
  -3  10   4       45.13       32.14     15.25 o 
  -2  10   4      671.21      667.26     17.28 o 
  -1  10   4      358.21      369.44     13.63 o 
   0  10   4       84.51      127.47     21.07 o 
   1  10   4      325.98      367.84     61.22 o 
   2  10   4      162.27      191.20     38.54 o 
   3  10   4      217.12      229.21     22.01 o 
   4  10   4      857.96      908.79     71.00 o 
   5  10   4     1612.52     1580.10     99.65 o 
   6  10   4      133.72      131.52     17.23 o 
   7  10   4        3.50       25.56     11.12 o 
   8  10   4       21.14       26.27     16.31 o 
   9  10   4       49.27       84.99     16.03 o 
  10  10   4       87.41      112.97     15.92 o 
  11  10   4        1.70       21.41     15.59 o 
  12  10   4        0.13      -16.27     16.27 o 
  -6  11   4        4.03        7.66     14.42 o 
  -5  11   4      340.74      353.93     15.69 o 
  -4  11   4       12.55       67.92     15.41 o 
  -3  11   4        4.73       15.07     10.73 o 
  -2  11   4      218.17      185.02     11.61 o 
  -1  11   4       36.28       22.89     12.43 o 
   0  11   4       38.23       37.51     11.97 o 
   1  11   4       56.62       85.28     11.17 o 
   2  11   4       14.98       25.25     13.31 o 
   3  11   4       27.84       38.68     10.04 o 
   4  11   4      108.29      110.91      9.19 o 
   5  11   4      481.53      481.63     31.01 o 
   6  11   4       77.84      119.47     16.70 o 
   7  11   4        0.77       19.05     11.58 o 
   8  11   4      137.53      151.59     16.59 o 
   9  11   4       42.49       33.82     12.14 o 
  10  11   4      132.85      134.52     12.04 o 
  11  11   4       84.75      101.30     11.44 o 
  -5  12   4      128.41      113.57     15.30 o 
  -4  12   4      255.68      275.24     16.05 o 
  -3  12   4       20.84       29.58     10.70 o 
  -2  12   4      275.63      269.79     12.25 o 
  -1  12   4      379.84      364.91     19.28 o 
   0  12   4      116.85      122.28     14.47 o 
   1  12   4       22.86       19.35      8.62 o 
   2  12   4       26.69       37.66      8.73 o 
   3  12   4        1.77       12.02      8.52 o 
   4  12   4        1.28       -0.47      8.31 o 
   5  12   4       81.87       82.93     10.56 o 
   6  12   4       23.53       40.92     11.81 o 
   7  12   4      147.27      123.01     17.12 o 
   8  12   4      185.62      206.49     17.67 o 
   9  12   4       29.76       35.18     16.96 o 
  -2  13   4      103.58       89.67     12.73 o 
  -1  13   4      128.66      156.86      9.82 o 
   0  13   4        3.59       -9.16      9.16 o 
   1  13   4      188.72      180.77      9.64 o 
   2  13   4      199.66      206.91     18.91 o 
   3  13   4        4.26        4.05      7.46 o 
   4  13   4      159.61      146.15     18.62 o 
   5  13   4       14.17       22.00      9.88 o 
   6  13   4        3.84       -6.43     11.28 o 
   7  13   4       11.56        1.29     11.67 o 
   8  13   4        3.09       35.87     17.63 o 
   1  14   4      134.22      142.91      9.07 o 
   2  14   4      170.74      180.12     14.33 o 
   3  14   4       24.20       43.84      8.81 o 
   4  14   4       11.38       27.28      9.69 o 
  -6 -10   5       15.91       26.34     13.04 o 
  -5 -10   5        1.67        0.78     12.80 o 
  -4 -10   5       22.87       18.76     13.06 o 
  -3 -10   5        4.65        2.67     12.92 o 
  -2 -10   5       50.01       51.79     13.24 o 
  -1 -10   5        2.96       19.08     13.34 o 
   0 -10   5       47.52       37.33      8.56 o 
   1 -10   5      135.74      118.76     18.83 o 
   2 -10   5        1.80       -8.15      8.15 o 
  -8  -9   5       65.35       61.34     13.80 o 
  -7  -9   5       11.05       15.62     13.13 o 
  -6  -9   5       49.82       43.32     12.90 o 
  -5  -9   5        0.84       -8.35     12.60 o 
  -4  -9   5        1.11        8.47     12.71 o 
  -3  -9   5       99.79      137.45     13.27 o 
  -2  -9   5       18.14       30.73     12.69 o 
  -1  -9   5       34.72       43.07     13.10 o 
   0  -9   5       84.05       99.25     13.27 o 
   1  -9   5      379.12      356.03     14.74 o 
   2  -9   5        2.88       -2.16      8.21 o 
   3  -9   5       11.13       -9.20     10.15 o 
   4  -9   5       90.02       92.05     23.74 o 
   5  -9   5       41.18       46.52      8.19 o 
  -9  -8   5        0.26       -3.07     14.26 o 
  -8  -8   5        1.63        2.75     13.33 o 
  -7  -8   5        3.34        1.04     13.04 o 
  -6  -8   5      303.35      292.27     14.16 o 
  -5  -8   5      213.65      206.52     13.57 o 
  -4  -8   5      125.19      126.76     13.19 o 
  -3  -8   5      140.66      137.65     13.43 o 
  -2  -8   5       75.40       97.82     13.27 o 
  -1  -8   5        9.08       -3.32      9.06 o 
   0  -8   5       69.07       83.92     13.33 o 
   1  -8   5        1.78      -13.04     13.04 o 
   2  -8   5       13.51       22.38     13.66 o 
   3  -8   5       67.83       66.39     13.47 o 
   4  -8   5        0.39        6.23      9.68 o 
   5  -8   5        7.79       12.19      7.98 o 
   6  -8   5       53.12       47.92      9.71 o 
 -10  -7   5        8.86        8.72     11.11 o 
  -9  -7   5        0.18        6.79      9.56 o 
  -8  -7   5        5.35       -0.19      9.40 o 
  -7  -7   5        5.29        3.94     11.69 o 
  -6  -7   5      127.99      122.73      9.60 o 
  -5  -7   5      455.94      439.09     15.67 o 
  -4  -7   5      255.42      270.30     18.43 o 
  -3  -7   5      160.44      181.25     13.20 o 
  -2  -7   5      314.82      313.30     14.07 o 
  -1  -7   5       65.02       71.98     13.04 o 
   0  -7   5      489.03      453.43     14.26 o 
   1  -7   5     1244.95     1329.28     16.38 o 
   2  -7   5       28.51       21.52      9.51 o 
   3  -7   5       26.95       26.28     13.33 o 
   4  -7   5        6.92       -9.80      9.80 o 
   5  -7   5        0.45       25.83      9.83 o 
   6  -7   5       33.80       27.22     17.07 o 
   7  -7   5       35.70       39.01      6.89 o 
   8  -7   5       11.89        2.71      6.95 o 
 -11  -6   5       76.80       62.85      9.07 o 
 -10  -6   5        1.73       13.97     11.83 o 
  -9  -6   5        6.63       12.27     11.54 o 
  -8  -6   5        3.05       14.77     11.37 o 
  -7  -6   5       41.99       48.99      9.48 o 
  -6  -6   5      296.70      286.30      9.85 o 
  -5  -6   5       19.78       13.22      9.10 o 
  -4  -6   5       56.81       63.89      9.02 o 
  -3  -6   5      188.44      187.54     16.22 o 
  -2  -6   5      544.67      542.39     10.58 o 
  -1  -6   5        2.01       14.10      8.90 o 
   0  -6   5      206.08      211.54     13.17 o 
   1  -6   5     1354.85     1307.04     13.49 o 
   2  -6   5       33.65       39.61     13.19 o 
   3  -6   5      383.31      400.44     14.69 o 
   4  -6   5      160.17      123.75     10.45 o 
   5  -6   5       73.59       82.33     13.66 o 
   6  -6   5      195.86      150.26      6.40 o 
   7  -6   5      215.71      181.26      7.04 o 
   8  -6   5       46.71       66.93     12.46 o 
   9  -6   5        0.92        9.05      7.28 o 
 -11  -5   5       27.42       42.50      7.12 o 
 -10  -5   5        0.86        6.30     20.78 o 
  -9  -5   5      153.73      153.52      9.94 o 
  -8  -5   5       74.51       78.97      9.68 o 
  -7  -5   5       13.42       12.33      8.97 o 
  -6  -5   5      351.56      370.02     10.14 o 
  -5  -5   5      659.57      689.97     10.64 o 
  -4  -5   5       66.94       74.97      8.32 o 
  -3  -5   5      170.02      186.43      9.25 o 
  -2  -5   5      782.76      840.25     17.74 o 
  -1  -5   5       51.32       52.77      7.65 o 
   0  -5   5        0.47       13.94     13.08 o 
   1  -5   5       31.63        7.70     13.10 o 
   2  -5   5       11.62       -3.42      9.00 o 
   3  -5   5     1856.74     1765.08     14.58 o 
   4  -5   5     1912.81     1831.95     17.56 o 
   5  -5   5      190.53      216.90     13.84 o 
   6  -5   5      143.83      120.18      6.84 o 
   7  -5   5      291.72      275.16     10.36 o 
   8  -5   5        1.35        8.81     14.19 o 
   9  -5   5       33.88       50.35     10.71 o 
  10  -5   5       68.47       73.19      7.34 o 
 -12  -4   5       36.11       39.02     13.60 o 
 -11  -4   5       10.80       10.91      8.05 o 
 -10  -4   5        0.61        2.95     11.15 o 
  -9  -4   5      284.07      311.55     11.24 o 
  -8  -4   5      965.90     1007.94     12.05 o 
  -7  -4   5       97.89      104.35      9.55 o 
  -6  -4   5      380.06      357.15     10.13 o 
  -5  -4   5      297.82      308.19      9.71 o 
  -4  -4   5       25.28       33.92      8.94 o 
  -3  -4   5     1922.11     1929.51     64.58 o 
  -2  -4   5     2966.11     3077.42     14.48 o 
  -1  -4   5       87.51       97.19      7.44 o 
   0  -4   5       39.52       54.01      8.59 o 
   1  -4   5      121.32      129.77     17.76 o 
   2  -4   5       75.36      106.58     12.82 o 
   3  -4   5       16.11       51.19     12.89 o 
   4  -4   5      826.13      826.60     12.04 o 
   5  -4   5       28.43       43.63     13.31 o 
   6  -4   5       21.88       -5.04      7.72 o 
   7  -4   5      223.68      267.21      7.48 o 
   8  -4   5      114.75      134.14      6.47 o 
   9  -4   5      166.94      144.35     17.70 o 
  10  -4   5      317.64      283.50     17.79 o 
  11  -4   5       83.22      103.27     20.44 o 
 -12  -3   5       20.57       25.66      8.07 o 
 -11  -3   5        1.07       -6.28      7.04 o 
 -10  -3   5        0.51        7.62      7.92 o 
  -9  -3   5       42.99       38.32      8.27 o 
  -8  -3   5      219.38      221.77     22.05 o 
  -7  -3   5       46.86       63.73      9.38 o 
  -6  -3   5       37.73       33.59      7.46 o 
  -5  -3   5       73.27       91.83      8.93 o 
  -4  -3   5       16.20       11.67      9.14 o 
  -3  -3   5     3291.65     3335.13     65.67 o 
  -2  -3   5     3241.01     3272.95     58.44 o 
  -1  -3   5      885.45      913.87     10.81 o 
   0  -3   5       23.17       37.51     13.15 o 
   1  -3   5      229.02      220.88     15.24 o 
   2  -3   5       93.15      100.22     10.95 o 
   3  -3   5     1709.88     1657.66     17.17 o 
   4  -3   5      827.53      736.65     12.18 o 
   5  -3   5      241.63      231.97     18.43 o 
   6  -3   5       54.62       64.87      6.57 o 
   7  -3   5      129.54      144.77     16.93 o 
   8  -3   5       90.30      109.62      8.12 o 
   9  -3   5       11.81       23.62      6.23 o 
  10  -3   5       35.90       31.70      7.24 o 
  11  -3   5       91.09       81.98      5.99 o 
 -12  -2   5       48.41       38.23      9.57 o 
 -11  -2   5       57.95       69.26      7.95 o 
 -10  -2   5      215.11      179.77      9.90 o 
  -9  -2   5      427.90      406.31     10.76 o 
  -8  -2   5      349.05      334.77      9.01 o 
  -7  -2   5      219.51      211.69      8.12 o 
  -6  -2   5        4.69        9.42     10.47 o 
  -5  -2   5      525.87      611.18     10.42 o 
  -4  -2   5      427.17      448.22      9.86 o 
  -3  -2   5      229.97      259.36      9.22 o 
  -2  -2   5     1391.95     1442.87     16.25 o 
  -1  -2   5       15.21       27.75      6.87 o 
   0  -2   5     7191.34     7593.76    179.04 o 
   1  -2   5     3355.57     3340.21     66.21 o 
   2  -2   5      124.54      102.03      9.29 o 
   3  -2   5     2201.95     2200.45     12.08 o 
   4  -2   5     5746.45     5334.33     22.72 o 
   5  -2   5      122.07      103.98      7.84 o 
   6  -2   5       34.96       19.43     14.99 o 
   7  -2   5      575.91      510.73     50.34 o 
   8  -2   5       77.90       73.34      5.71 o 
   9  -2   5      216.23      205.33      6.70 o 
  10  -2   5       27.60       33.70      9.22 o 
  11  -2   5        4.28       27.69     18.17 o 
  12  -2   5        1.13       19.21     18.31 o 
 -12  -1   5       56.88       57.78      6.74 o 
 -11  -1   5      134.12      130.88     14.31 o 
 -10  -1   5        4.06       10.90     11.73 o 
  -9  -1   5      189.01      181.18      8.50 o 
  -8  -1   5      779.02      818.88     11.50 o 
  -7  -1   5       12.50       25.88      7.71 o 
  -6  -1   5      800.46      813.95      9.75 o 
  -5  -1   5        1.93        3.12      7.47 o 
  -4  -1   5       15.03       13.96     10.14 o 
  -3  -1   5     1913.28     2126.33     26.29 o 
  -2  -1   5     2219.19     2455.22     15.94 o 
  -1  -1   5       83.78       74.45      6.34 o 
   0  -1   5     2520.29     2733.21     14.64 o 
   1  -1   5     9504.97     9514.82    129.14 o 
   2  -1   5      114.98       88.24      6.44 o 
   3  -1   5       41.77       52.02      7.52 o 
   4  -1   5      892.13      864.89     15.18 o 
   5  -1   5       22.98       26.80      7.41 o 
   6  -1   5     1290.80     1242.24     15.55 o 
   7  -1   5     2722.81     2693.90    110.18 o 
   8  -1   5      262.99      304.46      8.04 o 
   9  -1   5      183.04      162.31      7.35 o 
  10  -1   5      107.04       98.58      7.12 o 
  11  -1   5        0.31       -0.22     10.03 o 
  12  -1   5       58.38       84.55     10.00 o 
 -13   0   5        1.42       23.95     13.33 o 
 -12   0   5       27.05       20.01      8.14 o 
 -11   0   5       57.27       82.13      7.98 o 
 -10   0   5      199.02      190.19     17.32 o 
  -9   0   5      250.82      254.91      7.71 o 
  -8   0   5       88.11      109.57      8.52 o 
  -7   0   5      204.44      182.49     16.28 o 
  -6   0   5     1683.82     1816.24     35.55 o 
  -5   0   5     5381.69     5746.22     18.50 o 
  -4   0   5     1745.83     1875.07     55.65 o 
  -3   0   5     2097.67     2229.11     47.17 o 
  -2   0   5     3227.38     3588.70    115.41 o 
  -1   0   5      217.54      259.23      7.74 o 
   0   0   5     2572.86     2920.60     55.35 o 
   1   0   5        5.52        0.75      7.32 o 
   2   0   5        8.91       18.77      7.04 o 
   3   0   5      160.55      181.81      9.40 o 
   4   0   5       65.97       56.99      5.16 o 
   5   0   5       11.53        0.87      7.22 o 
   6   0   5      666.99      682.68     12.29 o 
   7   0   5     1581.22     1608.80     24.45 o 
   8   0   5     2469.42     2462.66     11.92 o 
   9   0   5      200.81      176.51     11.10 o 
  10   0   5      141.42      146.50      9.03 o 
  11   0   5        0.07       10.93      9.87 o 
  12   0   5      173.27      193.57     16.07 o 
  13   0   5      156.08      154.66      7.85 o 
 -12   1   5       75.58       53.42     11.62 o 
 -11   1   5        3.13        2.60      7.30 o 
 -10   1   5       26.96       29.47      7.09 o 
  -9   1   5       12.93       10.35     11.67 o 
  -8   1   5       78.73       72.00      7.18 o 
  -7   1   5        2.35        4.77     21.99 o 
  -6   1   5      120.75      120.68     10.18 o 
  -5   1   5     2903.67     3168.37     52.97 o 
  -4   1   5      167.57      148.83      7.83 o 
  -3   1   5        6.53       19.73      7.10 o 
  -2   1   5     4105.51     4380.03     27.25 o 
  -1   1   5      353.33      411.22      9.72 o 
   0   1   5    16224.04    15989.94     37.65 o 
   1   1   5    15372.94    15173.59     81.22 o 
   2   1   5     1228.24     1250.35     40.70 o 
   3   1   5      268.63      303.77      6.82 o 
   4   1   5      226.28      264.53      6.17 o 
   5   1   5      691.66      700.16     26.78 o 
   6   1   5      382.62      354.47     28.78 o 
   7   1   5      130.41      133.93      9.64 o 
   8   1   5       26.13       51.75      7.02 o 
   9   1   5      454.62      442.58     23.61 o 
  10   1   5      355.76      377.05     12.56 o 
  11   1   5       40.17       72.44      8.82 o 
  12   1   5       39.87       46.91      7.25 o 
  13   1   5      147.17      160.25      9.11 o 
 -12   2   5       60.46       73.08      7.29 o 
 -11   2   5      135.57      142.33      8.37 o 
 -10   2   5       12.96       18.89      6.98 o 
  -9   2   5      175.36      170.63     19.30 o 
  -8   2   5      340.43      308.25      6.86 o 
  -7   2   5       64.37       72.05      6.62 o 
  -6   2   5      634.83      643.30      8.89 o 
  -5   2   5      404.14      446.69     30.35 o 
  -4   2   5       79.32       91.28     13.94 o 
  -3   2   5     1258.28     1243.19     10.15 o 
  -2   2   5     6257.45     6684.75     23.07 o 
  -1   2   5      905.38      968.40     33.27 o 
   0   2   5     4330.49     4594.89     41.30 o 
   1   2   5     6058.53     6621.58     27.30 o 
   2   2   5       65.18       79.10      5.67 o 
   3   2   5      227.65      152.46      7.35 o 
   4   2   5     5767.01     5753.51    112.47 o 
   5   2   5       19.17       26.77      6.65 o 
   6   2   5     2848.65     2914.67     84.57 o 
   7   2   5     1301.67     1269.27     24.98 o 
   8   2   5      371.55      372.06     14.65 o 
   9   2   5       50.50       43.20      6.23 o 
  10   2   5      298.78      297.28     13.92 o 
  11   2   5      435.03      445.89      9.42 o 
  12   2   5       21.83       32.13      8.47 o 
  13   2   5        4.53       15.04     11.32 o 
 -12   3   5      157.31      165.25     12.22 o 
 -11   3   5       51.35       63.01      7.99 o 
 -10   3   5       36.15       33.59      7.92 o 
  -9   3   5      491.76      429.91     17.21 o 
  -8   3   5      536.12      538.83     27.74 o 
  -7   3   5       32.43       20.24      6.83 o 
  -6   3   5     3406.48     3359.17    163.77 o 
  -5   3   5     1530.43     1548.49     52.87 o 
  -4   3   5      624.89      715.33     11.40 o 
  -3   3   5       49.70       69.10      8.10 o 
  -2   3   5     1682.34     2206.25     76.78 o 
  -1   3   5     4682.65     4988.29     40.65 o 
   0   3   5      734.07      763.00      8.92 o 
   1   3   5        7.94       12.28      7.02 o 
   2   3   5      112.96      131.86      5.92 o 
   3   3   5     9887.52    10035.41    410.96 o 
   4   3   5    12384.72    11825.80    277.58 o 
   5   3   5     1580.34     1535.03     42.88 o 
   6   3   5        8.35       16.98      7.39 o 
   7   3   5     1916.25     1858.54     79.55 o 
   8   3   5       28.02       41.23      6.02 o 
   9   3   5     2002.55     1932.17     30.91 o 
  10   3   5      106.99      108.57      8.90 o 
  11   3   5        0.34       14.14      8.39 o 
  12   3   5        1.38       -4.07      6.90 o 
  13   3   5       19.59       26.03      8.09 o 
 -12   4   5        3.01       17.23     13.63 o 
 -11   4   5        0.60       -2.06      7.30 o 
 -10   4   5        4.82       22.36      6.87 o 
  -9   4   5      237.52      240.03     12.20 o 
  -8   4   5      842.93      827.78      8.94 o 
  -7   4   5        0.90       10.64      6.98 o 
  -6   4   5       38.38       47.48      6.46 o 
  -5   4   5     2289.71     2211.91     54.15 o 
  -4   4   5       71.81       65.43      7.53 o 
  -3   4   5     4447.57     4423.69     33.64 o 
  -2   4   5     4145.39     4007.45     22.90 o 
  -1   4   5      265.17      280.18      9.94 o 
   0   4   5      168.24      150.94      7.81 o 
   1   4   5      607.21      654.16     17.42 o 
   2   4   5      274.31      303.48      8.44 o 
   3   4   5       73.85       82.91      6.60 o 
   4   4   5       53.15       74.42      6.28 o 
   5   4   5     2050.69     2247.54    118.87 o 
   6   4   5       27.99       11.92      6.76 o 
   7   4   5      567.25      553.09     23.56 o 
   8   4   5      433.95      395.95     20.79 o 
   9   4   5      404.43      402.37     12.46 o 
  10   4   5     1313.20     1289.16     35.06 o 
  11   4   5      248.26      267.13     16.43 o 
  12   4   5       55.39       68.37      7.01 o 
  13   4   5        4.68       -4.99      7.24 o 
  14   4   5       18.00       37.58      9.19 o 
 -11   5   5        2.21      -13.77     13.77 o 
 -10   5   5        2.62        6.58      9.79 o 
  -9   5   5        1.42       39.83     35.85 o 
  -8   5   5       77.47       96.69      8.50 o 
  -7   5   5       84.19       90.89      7.05 o 
  -6   5   5       57.95       60.11     11.96 o 
  -5   5   5      995.14      976.51     22.71 o 
  -4   5   5      417.89      421.51      8.31 o 
  -3   5   5     4416.32     4436.89    125.13 o 
  -2   5   5     4607.15     4298.33     66.45 o 
  -1   5   5     2121.06     2222.94    151.91 o 
   0   5   5     1396.13     1450.72     97.87 o 
   1   5   5      994.42      977.93     34.38 o 
   2   5   5      322.97      338.19     17.62 o 
   3   5   5     5294.45     5085.60    299.89 o 
   4   5   5     2533.64     2231.07    132.25 o 
   5   5   5      771.34      725.27     40.15 o 
   6   5   5      209.09      204.65     15.02 o 
   7   5   5      583.96      530.16     15.39 o 
   8   5   5     1290.29     1215.21     34.19 o 
   9   5   5        5.39        2.08      7.68 o 
  10   5   5      343.50      356.79      8.53 o 
  11   5   5       12.76       30.75      8.87 o 
  12   5   5       48.94       48.19      8.49 o 
  13   5   5       79.69      103.25     11.92 o 
 -11   6   5        6.13        0.46     13.84 o 
 -10   6   5       34.10       59.06      9.73 o 
  -9   6   5      310.05      253.03     23.01 o 
  -8   6   5      413.54      391.40      9.20 o 
  -7   6   5        7.96       -1.17     16.91 o 
  -6   6   5        9.54       32.87     12.21 o 
  -5   6   5       13.54        1.67     10.54 o 
  -4   6   5      309.68      271.89     11.97 o 
  -3   6   5      112.92      130.46     23.63 o 
  -2   6   5      151.78      127.06      7.75 o 
  -1   6   5       79.76       91.59      8.66 o 
   0   6   5     2754.41     2932.02     16.64 o 
   1   6   5     4197.86     4300.90    122.46 o 
   2   6   5       98.65      111.93      7.45 o 
   3   6   5     2488.95     2324.48    127.21 o 
   4   6   5     4288.73     4161.94    210.56 o 
   5   6   5      592.04      574.17     22.61 o 
   6   6   5      338.40      312.59      9.51 o 
   7   6   5       46.68       59.94     10.61 o 
   8   6   5      111.40       94.61     10.82 o 
   9   6   5      439.98      434.02     11.58 o 
  10   6   5      435.47      490.40     15.11 o 
  11   6   5        5.06       17.85     13.33 o 
  12   6   5      107.22       86.74     10.49 o 
  13   6   5      162.16      108.87     14.26 o 
 -10   7   5        1.19        0.86     13.79 o 
  -9   7   5      300.73      279.94     11.09 o 
  -8   7   5      331.95      361.23      8.88 o 
  -7   7   5       18.60        8.96      9.86 o 
  -6   7   5       86.57       78.04     17.16 o 
  -5   7   5      825.50      778.44     14.71 o 
  -4   7   5       31.47       26.85      8.31 o 
  -3   7   5      636.13      578.12     32.35 o 
  -2   7   5       50.79       58.74     14.26 o 
  -1   7   5     1106.49     1165.37     99.83 o 
   0   7   5     1124.56     1077.41     68.82 o 
   1   7   5     2550.62     2482.86    151.68 o 
   2   7   5     1033.35     1022.56     54.85 o 
   3   7   5      288.88      263.11     12.72 o 
   4   7   5      180.10      181.38      9.70 o 
   5   7   5      417.57      400.26     13.26 o 
   6   7   5     1246.51     1130.60     15.64 o 
   7   7   5     2418.79     2269.07     21.18 o 
   8   7   5      441.36      466.25     16.17 o 
   9   7   5      130.92      146.08     10.84 o 
  10   7   5        6.99       33.48     14.42 o 
  11   7   5       11.91       39.98     14.19 o 
  12   7   5       47.36       42.45     14.24 o 
  13   7   5        2.37       30.34     14.32 o 
  -9   8   5       25.14       26.16      9.96 o 
  -8   8   5      103.60      128.06     14.39 o 
  -7   8   5       33.05       44.34     13.80 o 
  -6   8   5      989.08      967.60     23.23 o 
  -5   8   5      617.18      617.29     17.05 o 
  -4   8   5      291.64      310.63     10.85 o 
  -3   8   5     1149.33     1121.67     56.92 o 
  -2   8   5      648.94      618.25     13.39 o 
  -1   8   5       98.31      123.50     21.83 o 
   0   8   5      269.54      253.48     13.92 o 
   1   8   5      674.13      716.42     54.57 o 
   2   8   5       36.83       26.78      8.45 o 
   3   8   5      113.52      125.71      8.48 o 
   4   8   5       35.69       25.94     10.91 o 
   5   8   5       24.61       22.90     12.88 o 
   6   8   5      369.37      381.20     17.23 o 
   7   8   5     1133.79     1090.64     19.15 o 
   8   8   5      353.17      396.05     16.50 o 
   9   8   5        0.07      -10.56     10.56 o 
  10   8   5        6.17       10.66     14.95 o 
  11   8   5        2.21       11.33     14.65 o 
  12   8   5      276.07      277.94     15.64 o 
  13   8   5      132.09      157.52     15.15 o 
  -9   9   5        2.54       14.62     14.17 o 
  -8   9   5       24.17       36.27     13.87 o 
  -7   9   5       15.83       30.22     10.18 o 
  -6   9   5      242.58      263.71     11.12 o 
  -5   9   5      122.09      125.34     10.43 o 
  -4   9   5        5.94       12.69     14.72 o 
  -3   9   5      557.80      517.40     16.70 o 
  -2   9   5      712.14      688.11     12.67 o 
  -1   9   5      325.13      329.06     13.95 o 
   0   9   5     2023.58     1938.31     65.23 o 
   1   9   5     2420.21     2497.67    108.55 o 
   2   9   5       11.59       20.38     11.03 o 
   3   9   5       66.99       86.56     14.01 o 
   4   9   5        3.72       10.33     10.98 o 
   5   9   5      452.06      451.71     37.25 o 
   6   9   5       85.03      126.26     16.35 o 
   7   9   5       80.94       99.04     16.17 o 
   8   9   5       94.49      117.01     11.63 o 
   9   9   5       30.49       56.71     15.76 o 
  10   9   5      275.55      299.55     12.11 o 
  11   9   5       35.72       50.54     15.59 o 
  12   9   5       16.79       45.45     15.45 o 
  -7  10   5       43.57       37.70     10.10 o 
  -6  10   5       33.05       49.14     10.26 o 
  -5  10   5        0.75       24.98     10.66 o 
  -4  10   5      205.43      263.82     15.39 o 
  -3  10   5       42.39       37.32     15.16 o 
  -2  10   5     1024.66     1080.65     18.55 o 
  -1  10   5       18.47       43.05     21.46 o 
   0  10   5      701.53      687.46     31.35 o 
   1  10   5      450.18      496.94     41.80 o 
   2  10   5       80.18       80.98     10.86 o 
   3  10   5      905.10      941.13    107.96 o 
   4  10   5      506.01      552.51     71.57 o 
   5  10   5        4.10        4.70      8.91 o 
   6  10   5      216.73      193.00     17.26 o 
   7  10   5      551.11      522.59     18.15 o 
   8  10   5      154.55      180.75     16.50 o 
   9  10   5        0.75      -10.86     10.86 o 
  10  10   5       51.72       18.32     16.26 o 
  11  10   5       71.21      114.49     16.10 o 
  12  10   5       83.04       65.58     16.13 o 
  -6  11   5       73.31       83.95     10.29 o 
  -5  11   5      112.55      157.50     14.69 o 
  -4  11   5       66.46       77.90     10.89 o 
  -3  11   5       38.04       42.61     15.04 o 
  -2  11   5       30.26       22.17     10.86 o 
  -1  11   5       44.88       72.73     13.83 o 
   0  11   5        5.59       20.03      9.56 o 
   1  11   5        7.28      -10.18     11.00 o 
   2  11   5      201.09      199.10     18.98 o 
   3  11   5     1037.13     1035.20    122.26 o 
   4  11   5      145.10      166.80     15.17 o 
   5  11   5      503.85      509.71     34.16 o 
   6  11   5       86.02       60.54     11.95 o 
   7  11   5       23.31       27.27     11.91 o 
   8  11   5       42.67       56.34     11.67 o 
   9  11   5      118.76      140.35     16.77 o 
  10  11   5       71.26       93.22     11.86 o 
  11  11   5        2.13      -16.10     16.10 o 
  -5  12   5      102.40       73.66     10.94 o 
  -4  12   5       83.03       79.63     15.20 o 
  -3  12   5      146.23      169.40     15.82 o 
  -2  12   5      348.01      343.87     16.52 o 
  -1  12   5        1.78       41.23     16.10 o 
   0  12   5        6.45       -2.77     11.77 o 
   1  12   5       15.60       24.85     13.42 o 
   2  12   5        0.48       22.40     10.51 o 
   3  12   5       38.73       37.18      8.38 o 
   4  12   5       22.59       14.97      9.58 o 
   5  12   5        9.77        8.74     10.13 o 
   6  12   5       10.07       26.62     11.46 o 
   7  12   5       36.81       63.00     11.65 o 
   8  12   5        2.27       -8.38     11.90 o 
   9  12   5      108.38      130.44     17.51 o 
  10  12   5      160.30      150.06     17.63 o 
  -3  13   5      206.70      296.35     16.17 o 
  -2  13   5      210.80      232.72     16.40 o 
  -1  13   5        0.70       22.10     15.20 o 
   0  13   5      175.37      158.47     12.43 o 
   1  13   5       76.80       94.54      9.27 o 
   2  13   5        2.73        5.26      8.69 o 
   3  13   5      197.41      192.89      9.16 o 
   4  13   5      190.88      203.75     18.75 o 
   5  13   5       79.89       83.09     10.02 o 
   6  13   5        0.82       19.68     15.97 o 
   7  13   5       49.69       27.71     16.87 o 
   8  13   5        7.35        9.64     17.17 o 
   0  14   5      129.02      121.29     13.18 o 
   1  14   5      120.28      132.11      9.53 o 
   2  14   5        0.01        9.28      8.85 o 
   3  14   5       98.18       96.33      8.69 o 
   4  14   5       37.73       45.13      8.65 o 
   5  14   5       19.79       14.46     10.24 o 
  -2 -10   6       26.53       41.90     13.43 o 
  -1 -10   6       13.50       21.09     13.24 o 
  -6  -9   6        3.16        9.92     12.80 o 
  -5  -9   6        0.10       23.76     12.60 o 
  -4  -9   6        3.75       15.32     12.57 o 
  -3  -9   6       33.91      -10.18     13.10 o 
  -2  -9   6        2.03        7.47     12.99 o 
  -1  -9   6       20.66        5.19     13.20 o 
   0  -9   6       46.74       47.01     13.66 o 
   1  -9   6        5.44       -9.80      9.80 o 
   2  -9   6       45.28       17.56      9.88 o 
   3  -9   6      133.62      121.87     35.13 o 
  -8  -8   6        7.09       10.54     13.40 o 
  -7  -8   6       33.00       13.03     12.96 o 
  -6  -8   6       23.52       28.70     12.36 o 
  -5  -8   6       26.48       12.50     12.66 o 
  -4  -8   6      159.36      108.84     13.19 o 
  -3  -8   6      337.03      292.82     13.89 o 
  -2  -8   6       22.00       48.84     12.85 o 
  -1  -8   6        1.24       15.04      9.36 o 
   0  -8   6        0.64      -10.36     13.36 o 
   1  -8   6       18.41       19.61      9.69 o 
   2  -8   6        0.05       13.40     13.19 o 
   3  -8   6        1.52        9.67     13.06 o 
   4  -8   6        2.46       16.53     11.27 o 
   5  -8   6       78.01       95.46      8.41 o 
  -9  -7   6        0.16        0.91     10.53 o 
  -8  -7   6        3.82        7.02      9.36 o 
  -7  -7   6       92.81       89.28      9.49 o 
  -6  -7   6      350.47      317.83     10.34 o 
  -5  -7   6        7.39       15.52      9.34 o 
  -4  -7   6        9.79        6.86      9.32 o 
  -3  -7   6      242.62      215.75     13.24 o 
  -2  -7   6       66.15       81.83     13.36 o 
  -1  -7   6      387.38      379.84     11.00 o 
   0  -7   6      292.00      278.65     10.79 o 
   1  -7   6       14.12       15.80      9.37 o 
   2  -7   6       36.60       39.77      9.50 o 
   3  -7   6       22.64       45.01      9.36 o 
   4  -7   6      131.20      117.38     10.10 o 
   5  -7   6        0.45       17.42      7.80 o 
   6  -7   6       31.52       45.32      6.55 o 
   7  -7   6       18.98       18.79      6.35 o 
 -10  -6   6       11.99        7.00     12.04 o 
  -9  -6   6        9.02       16.77      9.56 o 
  -8  -6   6        1.02       15.79      9.09 o 
  -7  -6   6        1.79       15.20     18.86 o 
  -6  -6   6       38.08       55.01      8.98 o 
  -5  -6   6       96.41      111.05      8.05 o 
  -4  -6   6      103.87       90.80      7.74 o 
  -3  -6   6        3.60        3.44      7.45 o 
  -2  -6   6       29.11       30.56      9.29 o 
  -1  -6   6     1049.43     1053.04     15.89 o 
   0  -6   6     1244.10     1213.35     16.06 o 
   1  -6   6      198.48      191.63     10.18 o 
   2  -6   6      288.96      290.49     14.14 o 
   3  -6   6       30.53       69.44     13.45 o 
   4  -6   6       21.32       32.81      9.67 o 
   5  -6   6      222.74      199.16     10.33 o 
   6  -6   6      117.12      111.86      8.85 o 
   7  -6   6        3.76       14.95      6.84 o 
   8  -6   6        0.14        9.43      8.79 o 
 -11  -5   6        1.54       -1.29      7.86 o 
 -10  -5   6       33.93       32.85      9.76 o 
  -9  -5   6        1.28       -0.83     11.85 o 
  -8  -5   6       77.90       68.80      9.51 o 
  -7  -5   6      436.26      403.49     12.01 o 
  -6  -5   6      309.46      304.40      8.33 o 
  -5  -5   6        2.11        8.28      8.98 o 
  -4  -5   6        0.51        0.90      6.39 o 
  -3  -5   6       19.94       27.26      7.53 o 
  -2  -5   6      677.98      659.95      9.93 o 
  -1  -5   6       60.33       67.74      9.12 o 
   0  -5   6      321.80      296.37      7.41 o 
   1  -5   6       40.11       46.05      9.41 o 
   2  -5   6      399.42      421.13     11.03 o 
   3  -5   6      672.74      635.49     11.30 o 
   4  -5   6       89.78       59.27     13.24 o 
   5  -5   6      114.02       71.56     13.36 o 
   6  -5   6      769.39      701.46     51.60 o 
   7  -5   6      100.30      114.86     17.92 o 
   8  -5   6      101.09      115.51     11.90 o 
   9  -5   6        9.00        6.06      7.27 o 
 -11  -4   6        1.82       -0.37      7.07 o 
 -10  -4   6       29.94       49.23     11.18 o 
  -9  -4   6      145.10      144.16     10.02 o 
  -8  -4   6        7.44       22.55     10.26 o 
  -7  -4   6      457.28      423.76      8.76 o 
  -6  -4   6      792.68      821.60     14.00 o 
  -5  -4   6      216.63      233.59      9.47 o 
  -4  -4   6      353.01      355.59     23.14 o 
  -3  -4   6      159.37      158.33      7.77 o 
  -2  -4   6       16.11       27.86      9.23 o 
  -1  -4   6      659.63      694.54     14.19 o 
   0  -4   6      770.34      829.11     33.00 o 
   1  -4   6      304.75      312.93      8.01 o 
   2  -4   6      797.69      778.42     14.51 o 
   3  -4   6     1221.33     1152.59     12.82 o 
   4  -4   6       10.64       18.76      9.18 o 
   5  -4   6        0.78        7.71      9.41 o 
   6  -4   6      371.16      332.83     11.30 o 
   7  -4   6       20.14       46.09     10.55 o 
   8  -4   6      225.31      234.37     16.12 o 
   9  -4   6      232.81      245.13     18.10 o 
  10  -4   6       66.60       83.86      8.27 o 
 -12  -3   6        8.52        8.66      8.22 o 
 -11  -3   6       34.08       21.15      8.19 o 
 -10  -3   6       68.58       68.37      9.85 o 
  -9  -3   6      232.17      221.49     10.20 o 
  -8  -3   6       14.73       29.03      9.43 o 
  -7  -3   6        0.14       -0.19      9.21 o 
  -6  -3   6       33.95       70.02      8.99 o 
  -5  -3   6        2.16       -3.49      6.26 o 
  -4  -3   6     2463.03     2592.96     23.61 o 
  -3  -3   6     2150.53     2145.35     34.11 o 
  -2  -3   6       63.84       66.41      9.08 o 
  -1  -3   6     1289.74     1393.86     13.78 o 
   0  -3   6      487.06      502.06      8.22 o 
   1  -3   6      243.91      262.72     14.63 o 
   2  -3   6      842.33      825.47      8.39 o 
   3  -3   6       15.12       -0.62      9.36 o 
   4  -3   6      373.41      369.39     13.89 o 
   5  -3   6      164.82      156.27      9.94 o 
   6  -3   6       20.16       15.06      9.95 o 
   7  -3   6       10.10       -7.85      7.85 o 
   8  -3   6      151.74      156.54      8.29 o 
   9  -3   6      380.98      375.92      9.89 o 
  10  -3   6       42.82       47.13      7.71 o 
  11  -3   6        0.95       12.86      8.25 o 
 -12  -2   6       32.58       33.25      8.22 o 
 -11  -2   6       53.82       50.60     14.31 o 
 -10  -2   6       40.49       50.84      8.03 o 
  -9  -2   6       75.41       69.99      9.75 o 
  -8  -2   6      154.94      135.65      8.36 o 
  -7  -2   6       83.62       82.61     22.50 o 
  -6  -2   6      115.62      130.12     12.84 o 
  -5  -2   6      120.07      145.25      7.61 o 
  -4  -2   6      900.02      955.93     29.65 o 
  -3  -2   6     2024.99     2055.88     19.23 o 
  -2  -2   6     1106.70     1129.78     17.66 o 
  -1  -2   6      557.91      562.31     17.17 o 
   0  -2   6      775.08      775.47      8.22 o 
   1  -2   6      393.57      419.57      8.16 o 
   2  -2   6     3892.31     3977.80    184.03 o 
   3  -2   6     3729.85     3878.85    101.18 o 
   4  -2   6      199.55      208.48     13.20 o 
   5  -2   6       11.63       12.93      9.25 o 
   6  -2   6       23.29       14.24     18.46 o 
   7  -2   6       41.30       66.17      9.36 o 
   8  -2   6      154.01      175.41     28.37 o 
   9  -2   6        0.22       13.23     11.27 o 
  10  -2   6       12.92       10.85     15.48 o 
  11  -2   6        3.15       25.83      9.99 o 
  12  -2   6       39.19       46.33      6.70 o 
 -12  -1   6       18.99        7.81      6.95 o 
 -11  -1   6       11.31       28.28      7.01 o 
 -10  -1   6      631.38      576.43     23.18 o 
  -9  -1   6      520.67      487.46     32.25 o 
  -8  -1   6       60.36       48.43      9.66 o 
  -7  -1   6      114.49      123.79     24.06 o 
  -6  -1   6       11.40        4.97      9.94 o 
  -5  -1   6       91.23      121.95      7.85 o 
  -4  -1   6     1504.74     1714.39     12.22 o 
  -3  -1   6      230.11      241.61     12.85 o 
  -2  -1   6      171.41      184.62     14.68 o 
  -1  -1   6     1258.87     1296.12     29.13 o 
   0  -1   6     1044.89      974.98      9.59 o 
   1  -1   6      105.80      173.07     20.80 o 
   2  -1   6     1800.85     1930.79     38.96 o 
   3  -1   6     3950.48     4084.70    261.84 o 
   4  -1   6      195.43      203.94     18.34 o 
   5  -1   6     1759.70     1754.51     11.26 o 
   6  -1   6       87.64       92.04      7.82 o 
   7  -1   6       58.24       59.34      8.82 o 
   8  -1   6      628.95      534.20     30.58 o 
   9  -1   6      652.67      589.84     13.17 o 
  10  -1   6       63.97       70.61      7.07 o 
  11  -1   6        0.17        8.27      7.78 o 
  12  -1   6        0.17       18.63      6.39 o 
 -12   0   6       93.25       98.61     15.66 o 
 -11   0   6       38.81       42.29      6.84 o 
 -10   0   6      132.01      146.61     13.16 o 
  -9   0   6      256.09      248.91      6.73 o 
  -8   0   6      112.17      161.87     16.73 o 
  -7   0   6     1049.71     1008.07     27.09 o 
  -6   0   6      857.92      875.11      9.07 o 
  -5   0   6      331.51      358.17     12.21 o 
  -4   0   6     1984.43     1984.13     10.89 o 
  -3   0   6     3257.01     3353.28     41.63 o 
  -2   0   6     1255.39     1337.11     17.63 o 
  -1   0   6        6.86        9.39      8.99 o 
   0   0   6      151.93      186.98      7.62 o 
   1   0   6     1438.36     1538.68     31.23 o 
   2   0   6      110.08      108.91      7.51 o 
   3   0   6       43.37       39.14      6.47 o 
   4   0   6       77.69       78.88      5.65 o 
   5   0   6     2047.70     2031.98     10.85 o 
   6   0   6     2765.06     2774.92     76.03 o 
   7   0   6      517.76      533.06     27.53 o 
   8   0   6       77.40       96.42      7.93 o 
   9   0   6      490.23      507.65     18.15 o 
  10   0   6        8.27       13.11      6.78 o 
  11   0   6       66.29       74.82     13.63 o 
  12   0   6      154.78      164.66     13.54 o 
  13   0   6        7.47        1.59     15.32 o 
 -12   1   6       10.36        4.29      6.94 o 
 -11   1   6       69.45       75.55      7.22 o 
 -10   1   6       53.47       50.96      7.07 o 
  -9   1   6       44.21       68.30     14.96 o 
  -8   1   6      144.71      134.52      6.58 o 
  -7   1   6     1196.94     1192.48     57.76 o 
  -6   1   6      973.88     1036.75     33.46 o 
  -5   1   6      284.95      292.28     12.83 o 
  -4   1   6     1833.97     1955.04     10.85 o 
  -3   1   6     1179.20     1242.06     16.03 o 
  -2   1   6      367.84      397.73     13.60 o 
  -1   1   6     5228.37     5576.55    192.03 o 
   0   1   6     2680.04     2733.96     23.11 o 
   1   1   6      269.34      373.44      9.79 o 
   2   1   6       36.70       60.78      7.05 o 
   3   1   6      910.77     1082.75     10.90 o 
   4   1   6      146.87      186.00     10.10 o 
   5   1   6       18.83       21.33      7.92 o 
   6   1   6     3188.61     3304.73     15.21 o 
   7   1   6      157.30      156.69     19.20 o 
   8   1   6      161.44      158.02      9.99 o 
   9   1   6       32.31       53.81     11.59 o 
  10   1   6       31.55       36.71      8.14 o 
  11   1   6      233.38      222.49      8.75 o 
  12   1   6      350.12      355.68      9.03 o 
  13   1   6       43.23       41.51      9.01 o 
 -12   2   6       46.94       50.28      6.41 o 
 -11   2   6       53.19       46.64     11.42 o 
 -10   2   6      125.16      117.21     11.48 o 
  -9   2   6       58.36       43.45     11.58 o 
  -8   2   6      256.86      223.12     15.34 o 
  -7   2   6       65.59       80.80     13.34 o 
  -6   2   6      586.15      577.19      9.33 o 
  -5   2   6      120.08      135.31      9.49 o 
  -4   2   6      198.82      212.99      7.03 o 
  -3   2   6        0.85       -0.50      7.49 o 
  -2   2   6       18.40       11.56      7.29 o 
  -1   2   6     5752.84     5789.84     26.08 o 
   0   2   6    12503.51    12782.38    408.27 o 
   1   2   6     2323.90     2481.43     48.66 o 
   2   2   6     4820.68     5524.70     74.56 o 
   3   2   6      211.10      202.68      7.76 o 
   4   2   6      414.57      445.56     18.21 o 
   5   2   6     3120.12     3026.69    106.89 o 
   6   2   6     3914.36     3831.36     34.91 o 
   7   2   6      381.17      353.23     10.56 o 
   8   2   6      696.32      615.11     40.95 o 
   9   2   6      151.66      169.11     11.17 o 
  10   2   6      217.41      213.83     12.17 o 
  11   2   6        1.03       18.55     17.28 o 
  12   2   6        7.13       31.41     13.56 o 
  13   2   6      105.24      114.78     12.84 o 
 -12   3   6       74.32       83.11      9.71 o 
 -11   3   6       10.61       13.99      8.52 o 
 -10   3   6      146.78      124.79      8.66 o 
  -9   3   6      308.36      300.89      8.03 o 
  -8   3   6      207.14      177.13     10.48 o 
  -7   3   6      527.17      496.77     31.69 o 
  -6   3   6     1969.77     1993.82     59.57 o 
  -5   3   6      539.48      554.04     18.41 o 
  -4   3   6      223.36      253.48      8.23 o 
  -3   3   6       75.80       82.32     10.33 o 
  -2   3   6        1.79       -2.75      7.44 o 
  -1   3   6       25.67       49.12     10.18 o 
   0   3   6     1505.41     1623.18     29.82 o 
   1   3   6       43.31       54.49      6.32 o 
   2   3   6     7463.93     7793.01    186.05 o 
   3   3   6      574.15      447.60      8.57 o 
   4   3   6      182.37      224.12      6.87 o 
   5   3   6     2616.07     2665.62     60.70 o 
   6   3   6     3958.48     3914.79    231.40 o 
   7   3   6       29.46       20.66     10.27 o 
   8   3   6      438.55      437.13     31.40 o 
   9   3   6      272.41      276.04     10.57 o 
  10   3   6      117.68      106.84      6.19 o 
  11   3   6      259.83      270.72     11.35 o 
  12   3   6       28.14       26.97     10.00 o 
  13   3   6        0.15      -10.60     10.60 o 
 -11   4   6        0.14        1.82      8.47 o 
 -10   4   6      124.48      115.25      9.27 o 
  -9   4   6      234.36      221.33      7.40 o 
  -8   4   6      197.93      190.76      7.74 o 
  -7   4   6      891.99      852.78     20.26 o 
  -6   4   6      552.76      531.32     25.27 o 
  -5   4   6      103.14      111.63     11.13 o 
  -4   4   6     1946.24     2149.32     78.22 o 
  -3   4   6      387.38      393.11      7.72 o 
  -2   4   6      168.18      175.40     15.71 o 
  -1   4   6     5342.15     5475.53     16.94 o 
   0   4   6     1484.68     1525.91     64.15 o 
   1   4   6      482.01      451.36     19.02 o 
   2   4   6     1953.18     1928.99     58.49 o 
   3   4   6     4403.54     4650.96    228.68 o 
   4   4   6      339.71      325.93     10.07 o 
   5   4   6      125.45      139.88      6.02 o 
   6   4   6      556.08      589.23     25.13 o 
   7   4   6        1.41       -1.85      6.53 o 
   8   4   6     1289.74     1182.32     60.90 o 
   9   4   6     2050.55     1975.35     66.62 o 
  10   4   6       17.57       49.55     12.10 o 
  11   4   6      104.57      107.29      5.96 o 
  12   4   6      104.41      113.11     14.87 o 
  13   4   6        0.49       13.70      7.97 o 
 -11   5   6        0.08        2.80      8.04 o 
 -10   5   6       36.33       35.69      7.99 o 
  -9   5   6       18.31       35.58      9.74 o 
  -8   5   6      148.29      141.29      7.71 o 
  -7   5   6      206.94      192.67     13.61 o 
  -6   5   6       89.47       90.94      7.66 o 
  -5   5   6       16.17        9.16      7.50 o 
  -4   5   6     2415.32     2422.01    134.58 o 
  -3   5   6     3720.58     3886.02    153.74 o 
  -2   5   6     1307.50     1520.45     54.73 o 
  -1   5   6     2587.29     2642.04     99.17 o 
   0   5   6     3708.23     3897.71    171.38 o 
   1   5   6      141.49      162.23      7.12 o 
   2   5   6     2179.52     2252.51    119.84 o 
   3   5   6      120.56      121.35      5.66 o 
   4   5   6       71.81       89.62      7.03 o 
   5   5   6      373.38      395.01     13.17 o 
   6   5   6        7.16        8.53      6.51 o 
   7   5   6       83.20       90.60      9.13 o 
   8   5   6      331.18      322.08     18.87 o 
   9   5   6      590.57      582.44     17.47 o 
  10   5   6      891.53      912.53     35.81 o 
  11   5   6       31.79       41.63      9.04 o 
  12   5   6        2.62       -2.06      8.52 o 
  13   5   6       19.57       22.17      8.55 o 
 -11   6   6       28.10       33.93      9.99 o 
 -10   6   6      112.51       95.12     11.68 o 
  -9   6   6       66.12       49.83      7.54 o 
  -8   6   6       58.42       62.17     21.14 o 
  -7   6   6        5.25        9.20      8.88 o 
  -6   6   6      149.93      157.87     20.60 o 
  -5   6   6       54.43       56.01     14.76 o 
  -4   6   6      227.85      232.23     11.97 o 
  -3   6   6     1799.51     1916.40     56.95 o 
  -2   6   6       25.30       34.26     10.00 o 
  -1   6   6      270.90      277.94     11.89 o 
   0   6   6     2685.58     2742.95    152.06 o 
   1   6   6      401.73      440.41     35.43 o 
   2   6   6     8350.94     7958.22    465.29 o 
   3   6   6     7794.01     7328.52    427.94 o 
   4   6   6      572.01      554.85     27.78 o 
   5   6   6        2.99        2.40      7.10 o 
   6   6   6      163.30      169.20      6.87 o 
   7   6   6      368.44      352.69     10.40 o 
   8   6   6      506.71      484.81     12.67 o 
   9   6   6       13.12       13.69      8.30 o 
  10   6   6        4.38        9.58      9.72 o 
  11   6   6       52.99       47.69      7.95 o 
  12   6   6       96.49       86.60     10.50 o 
  13   6   6       17.00       24.96     11.60 o 
 -10   7   6      110.71      111.13     10.04 o 
  -9   7   6      145.18      154.84     22.76 o 
  -8   7   6        2.26       -0.93     19.45 o 
  -7   7   6      254.33      248.99     11.82 o 
  -6   7   6       41.82       27.74      8.17 o 
  -5   7   6        9.95       43.98      7.85 o 
  -4   7   6     1016.77      987.16     14.36 o 
  -3   7   6      241.48      261.42     16.68 o 
  -2   7   6      165.14      166.12      9.24 o 
  -1   7   6      162.71      181.04      9.85 o 
   0   7   6      741.86      779.99     35.21 o 
   1   7   6       43.78       86.67     11.23 o 
   2   7   6      849.14      777.91     18.90 o 
   3   7   6     1791.88     1767.36     80.90 o 
   4   7   6       77.83       87.12      7.58 o 
   5   7   6      291.91      286.68      9.19 o 
   6   7   6      921.77      867.62     52.65 o 
   7   7   6       71.17       66.30     10.20 o 
   8   7   6     1062.51     1052.74     17.88 o 
   9   7   6      455.78      466.71     15.85 o 
  10   7   6      219.78      242.39     15.00 o 
  11   7   6       12.23        9.16      9.73 o 
  12   7   6       67.47       45.40     14.02 o 
  13   7   6       86.26      133.16     14.33 o 
  -9   8   6       36.06       17.39     14.05 o 
  -8   8   6       20.56       28.20     13.00 o 
  -7   8   6      470.62      426.08     23.34 o 
  -6   8   6      258.20      255.53     10.74 o 
  -5   8   6        4.91        8.04     11.62 o 
  -4   8   6     1168.33     1163.35     35.51 o 
  -3   8   6     1038.68     1038.96    128.64 o 
  -2   8   6      322.26      291.90     11.11 o 
  -1   8   6       59.87       59.84     10.80 o 
   0   8   6       65.85       75.31     10.38 o 
   1   8   6      431.44      435.12     15.12 o 
   2   8   6       90.78       82.29      8.20 o 
   3   8   6      113.22       93.84      7.17 o 
   4   8   6       31.87       24.46      9.05 o 
   5   8   6     1611.66     1625.12     71.12 o 
   6   8   6     2277.64     2042.99     17.83 o 
   7   8   6      302.20      360.20     16.82 o 
   8   8   6       56.51       66.78     10.89 o 
   9   8   6      179.77      163.22     10.87 o 
  10   8   6       19.62       65.63     14.09 o 
  11   8   6      185.47      163.29     10.59 o 
  12   8   6       37.33        8.31     14.70 o 
  13   8   6        4.31        3.32     14.74 o 
  -8   9   6        5.36       -6.32     13.96 o 
  -7   9   6      136.02      162.78     14.65 o 
  -6   9   6      352.32      372.41     34.97 o 
  -5   9   6        3.41       -6.38      9.28 o 
  -4   9   6      318.59      308.14      9.30 o 
  -3   9   6      947.44      867.36     35.33 o 
  -2   9   6      273.99      232.50     36.79 o 
  -1   9   6     1503.76     1532.48    167.73 o 
   0   9   6     1211.16     1297.72     51.62 o 
   1   9   6      205.90      230.98      8.77 o 
   2   9   6     1318.97     1284.48     85.14 o 
   3   9   6      234.84      222.43      8.86 o 
   4   9   6       33.73       43.46      8.64 o 
   5   9   6      130.98      109.59     12.98 o 
   6   9   6        9.42       20.60     11.21 o 
   7   9   6      123.20      101.00     15.96 o 
   8   9   6       67.18       82.52     11.21 o 
   9   9   6       27.98       50.13     10.94 o 
  10   9   6       23.36       40.76     15.57 o 
  11   9   6      105.58      114.54     11.33 o 
  12   9   6      381.77      394.48     16.01 o 
  -7  10   6       12.03       30.70     10.13 o 
  -6  10   6        0.06       -0.16     10.15 o 
  -5  10   6       22.21       53.70     14.28 o 
  -4  10   6        9.27       28.74     15.09 o 
  -3  10   6       36.14       51.12     15.67 o 
  -2  10   6       18.37       50.38     10.60 o 
  -1  10   6      991.96     1008.88     94.67 o 
   0  10   6      910.23      946.46     59.09 o 
   1  10   6      251.04      245.21     11.05 o 
   2  10   6      188.67      199.45     16.54 o 
   3  10   6      144.90      167.52     14.67 o 
   4  10   6        6.87        9.77     11.73 o 
   5  10   6      791.77      831.75     68.69 o 
   6  10   6      716.72      718.77     18.38 o 
   7  10   6       70.49       69.97     11.84 o 
   8  10   6       11.65       11.46     16.12 o 
   9  10   6       49.95       42.52     15.60 o 
  10  10   6       49.18       52.80     11.53 o 
  11  10   6        1.37      -15.62     15.62 o 
  12  10   6        0.77       13.47     10.93 o 
  -6  11   6       57.38       43.63     10.52 o 
  -5  11   6        1.40      -14.35     14.35 o 
  -4  11   6        0.14      -10.49     15.30 o 
  -3  11   6       51.55       49.00     15.04 o 
  -2  11   6       12.01       31.08     11.05 o 
  -1  11   6       47.65       54.51     11.10 o 
   0  11   6       66.37       68.66     11.55 o 
   1  11   6       99.84      103.57     13.45 o 
   2  11   6      552.17      562.37     42.19 o 
   3  11   6      517.64      580.48     59.24 o 
   4  11   6       89.22       67.70     15.67 o 
   5  11   6      380.82      353.47     26.95 o 
   6  11   6      456.36      426.32     17.55 o 
   7  11   6       22.20       13.43     11.72 o 
   8  11   6       10.04      -16.61     16.61 o 
   9  11   6       10.39       21.64     16.10 o 
  10  11   6       52.70       57.95     11.77 o 
  11  11   6       99.03      123.51     16.50 o 
  -5  12   6       20.65       31.42     10.63 o 
  -4  12   6      111.30       90.15     15.06 o 
  -3  12   6      182.06      174.47     15.90 o 
  -2  12   6        9.37       10.59     15.46 o 
  -1  12   6      265.64      297.20     16.98 o 
   0  12   6       22.41       21.85     11.22 o 
   1  12   6      242.20      264.10     29.33 o 
   2  12   6        3.74        8.07     12.78 o 
   3  12   6      219.26      235.72     10.91 o 
   4  12   6       81.96      107.07      8.51 o 
   5  12   6        8.45        3.86      9.56 o 
   6  12   6        6.73        3.42     16.06 o 
   7  12   6       50.20       39.63     16.36 o 
   8  12   6       58.84       82.29     16.72 o 
   9  12   6      189.40      198.76     17.55 o 
  10  12   6       38.74       25.58     17.02 o 
  -3  13   6       92.27       82.52     16.03 o 
  -2  13   6       34.85       42.88     11.37 o 
  -1  13   6      341.05      343.18     17.07 o 
   0  13   6      117.63      128.52     22.46 o 
   1  13   6       11.47        9.45     11.74 o 
   2  13   6       63.94       87.99     10.65 o 
   3  13   6       21.49       31.67      8.43 o 
   4  13   6       13.97       26.79      8.88 o 
   5  13   6        0.80       17.12      8.36 o 
   6  13   6       21.97        8.01     16.15 o 
   7  13   6        0.66       -5.56     11.88 o 
   8  13   6       72.66       73.55     17.10 o 
   0  14   6       85.82      109.28     16.63 o 
   1  14   6       45.60       37.51      9.04 o 
   2  14   6      150.89      155.91     15.49 o 
   3  14   6      257.00      232.50     12.56 o 
   4  14   6        0.76       -0.41      8.89 o 
   5  14   6        0.46       -3.55      8.72 o 
   6  14   6       15.70       -8.86     16.08 o 
  -4  -9   7       36.72       36.63     13.04 o 
  -3  -9   7        1.79       36.22     12.94 o 
  -2  -9   7        0.04       15.60     13.34 o 
  -1  -9   7        5.19        4.57     13.59 o 
   0  -9   7        0.19        1.17     13.38 o 
   1  -9   7       81.26       70.32      9.64 o 
  -7  -8   7        0.87        5.70     12.82 o 
  -6  -8   7        0.73      -13.03     13.03 o 
  -5  -8   7       90.84       80.97     12.73 o 
  -4  -8   7      123.86       79.04     13.15 o 
  -3  -8   7       12.98       46.53     12.51 o 
  -2  -8   7        2.17       -2.10     13.08 o 
  -1  -8   7       17.32       -9.41      9.41 o 
   0  -8   7        0.53        4.61     13.26 o 
   1  -8   7        1.17       39.06      9.21 o 
   2  -8   7       25.23       19.12      9.39 o 
   3  -8   7       22.00       23.74     13.49 o 
   4  -8   7       16.68       35.39     13.93 o 
  -8  -7   7       31.67       17.72      9.39 o 
  -7  -7   7        0.66        4.31      9.18 o 
  -6  -7   7       12.01       27.78     11.24 o 
  -5  -7   7      122.22      110.90      9.59 o 
  -4  -7   7      145.86      153.16      9.58 o 
  -3  -7   7        2.26        0.55     12.80 o 
  -2  -7   7        1.28       -6.87      9.18 o 
  -1  -7   7      127.80      131.52      9.76 o 
   0  -7   7       25.01       25.12     13.13 o 
   1  -7   7      157.93      175.86     13.72 o 
   2  -7   7      133.88      133.36     10.04 o 
   3  -7   7       35.28       39.12     13.36 o 
   4  -7   7        9.51       44.08     13.10 o 
   5  -7   7      117.70      117.54     14.39 o 
   6  -7   7        0.21       19.33      9.70 o 
  -9  -6   7        0.26       12.18     20.70 o 
  -8  -6   7       21.60       21.57      7.65 o 
  -7  -6   7      128.02      133.47      9.67 o 
  -6  -6   7        3.14       -1.01     10.42 o 
  -5  -6   7        9.07       11.26      9.12 o 
  -4  -6   7       34.30       39.38      8.92 o 
  -3  -6   7        2.88        1.81      9.00 o 
  -2  -6   7      373.63      374.81     10.72 o 
  -1  -6   7      684.96      653.13      9.34 o 
   0  -6   7       32.55       35.66     12.90 o 
   1  -6   7      186.90      227.76     13.64 o 
   2  -6   7      940.58      878.39     15.67 o 
   3  -6   7       24.36       28.19      9.43 o 
   4  -6   7      110.47      139.57     13.64 o 
   5  -6   7       44.92       49.72     13.47 o 
   6  -6   7       10.39        3.00      6.65 o 
   7  -6   7       18.09       18.24     20.52 o 
 -10  -5   7       63.21       49.22      9.95 o 
  -9  -5   7        0.47       -4.46      9.28 o 
  -8  -5   7      159.04      139.96      9.42 o 
  -7  -5   7       12.59        9.38      9.13 o 
  -6  -5   7        2.40      -10.29     17.61 o 
  -5  -5   7       40.79       38.50      7.41 o 
  -4  -5   7       64.91       60.56     15.48 o 
  -3  -5   7      268.51      268.76      9.55 o 
  -2  -5   7       48.83       48.41     10.18 o 
  -1  -5   7      344.78      359.55      8.39 o 
   0  -5   7      376.42      365.20     15.83 o 
   1  -5   7      183.91      182.15     13.54 o 
   2  -5   7      106.64      123.91      9.39 o 
   3  -5   7       11.90       43.92     13.36 o 
   4  -5   7      160.35      158.65      9.60 o 
   5  -5   7     1001.89      921.53     12.62 o 
   6  -5   7       33.27       53.49      7.53 o 
   7  -5   7       14.40       15.93      6.36 o 
   8  -5   7       47.76       48.69     11.39 o 
   9  -5   7       22.69       22.53     25.03 o 
 -11  -4   7        5.29       10.43      7.13 o 
 -10  -4   7       18.01       45.66     12.10 o 
  -9  -4   7       55.61       29.86     17.89 o 
  -8  -4   7      232.10      198.20     14.09 o 
  -7  -4   7      240.35      263.05      9.85 o 
  -6  -4   7       19.03        4.40      9.07 o 
  -5  -4   7       95.64       86.52      6.48 o 
  -4  -4   7        3.46       24.91      8.67 o 
  -3  -4   7       26.83       38.30     11.51 o 
  -2  -4   7      107.84      137.08      9.13 o 
  -1  -4   7      135.50      147.93     15.10 o 
   0  -4   7        0.94        9.70     18.30 o 
   1  -4   7       15.26       23.75     12.97 o 
   2  -4   7       55.61       54.38     12.78 o 
   3  -4   7      100.29      109.60      9.30 o 
   4  -4   7      593.21      506.30     10.94 o 
   5  -4   7      475.66      460.33     10.73 o 
   6  -4   7      120.18      136.40     16.20 o 
   7  -4   7      108.39       94.60      8.21 o 
   8  -4   7      133.72      144.06      7.08 o 
   9  -4   7        0.02        2.33      7.98 o 
  10  -4   7      137.58       93.75     12.41 o 
 -11  -3   7        0.67       10.42      8.07 o 
 -10  -3   7        0.33        4.59      9.32 o 
  -9  -3   7        0.46       -7.58      7.58 o 
  -8  -3   7       46.14       65.98      9.59 o 
  -7  -3   7      515.36      538.17     15.58 o 
  -6  -3   7       30.67       19.06      9.01 o 
  -5  -3   7      553.44      563.32     10.14 o 
  -4  -3   7      178.68      174.40      9.60 o 
  -3  -3   7      125.45      145.34     14.66 o 
  -2  -3   7     1747.95     1783.50     10.36 o 
  -1  -3   7     4132.42     4338.96    128.66 o 
   0  -3   7       71.83       60.17      8.86 o 
   1  -3   7       54.56       74.79      7.20 o 
   2  -3   7        0.14        5.76     18.90 o 
   3  -3   7       55.34       41.27     12.82 o 
   4  -3   7        2.41      -12.92     12.92 o 
   5  -3   7      251.77      231.18     10.18 o 
   6  -3   7        0.65       -5.14      7.58 o 
   7  -3   7      157.09      192.88     23.24 o 
   8  -3   7      314.35      357.72     19.96 o 
   9  -3   7       46.95       56.91      8.09 o 
  10  -3   7       19.69       23.42     11.78 o 
 -11  -2   7       12.33       31.54      6.99 o 
 -10  -2   7        7.40       14.38     28.85 o 
  -9  -2   7      123.62       96.62      9.98 o 
  -8  -2   7        7.97        1.64     22.06 o 
  -7  -2   7        5.07        1.08      7.62 o 
  -6  -2   7       73.96       75.91      7.56 o 
  -5  -2   7      441.31      428.46     14.74 o 
  -4  -2   7     1679.30     1658.61     13.22 o 
  -3  -2   7       46.52       53.10      8.81 o 
  -2  -2   7      584.51      601.08     16.81 o 
  -1  -2   7     1661.63     1718.80     45.24 o 
   0  -2   7       11.14       27.69     14.90 o 
   1  -2   7     1431.32     1483.69     11.51 o 
   2  -2   7     1586.32     1598.24     11.73 o 
   3  -2   7       27.08       40.29      7.42 o 
   4  -2   7      651.11      586.08     10.89 o 
   5  -2   7      124.79      117.95      6.68 o 
   6  -2   7      255.97      262.49     17.99 o 
   7  -2   7        6.17        8.49      9.40 o 
   8  -2   7      116.33      151.23     12.55 o 
   9  -2   7      127.71      109.60      7.09 o 
  10  -2   7        0.05       13.11      8.05 o 
  11  -2   7       22.90       44.38     16.51 o 
 -12  -1   7       11.89       13.08      8.55 o 
 -11  -1   7      125.28      123.25      8.13 o 
 -10  -1   7       86.52       82.52      7.16 o 
  -9  -1   7        9.13       28.66      7.74 o 
  -8  -1   7      272.03      284.68     14.20 o 
  -7  -1   7      273.17      261.89      7.40 o 
  -6  -1   7        7.65       28.51     10.01 o 
  -5  -1   7        6.90       22.31     15.52 o 
  -4  -1   7      113.86      113.50     13.14 o 
  -3  -1   7      298.71      328.85     19.10 o 
  -2  -1   7        5.53       13.04      5.92 o 
  -1  -1   7       11.10       -1.76      8.45 o 
   0  -1   7       30.60       27.29      7.12 o 
   1  -1   7     3147.75     3223.02     13.14 o 
   2  -1   7     4829.38     5104.69    189.07 o 
   3  -1   7      384.02      384.82     15.78 o 
   4  -1   7      166.59      175.46     12.56 o 
   5  -1   7       56.72       47.76      9.02 o 
   6  -1   7      181.69      188.77      8.12 o 
   7  -1   7      805.03      732.41     17.85 o 
   8  -1   7      404.39      412.08     23.49 o 
   9  -1   7        4.05       21.27     15.43 o 
  10  -1   7        0.59       19.58      6.20 o 
  11  -1   7       11.58       16.39     10.12 o 
  12  -1   7       17.49       36.88      6.27 o 
 -12   0   7        1.01       11.00      9.34 o 
 -11   0   7       60.45       68.67      5.79 o 
 -10   0   7      181.84      197.24      8.12 o 
  -9   0   7       26.39       34.55      9.58 o 
  -8   0   7       76.03       66.25      7.88 o 
  -7   0   7       31.07       39.53      9.43 o 
  -6   0   7      210.27      204.20      8.07 o 
  -5   0   7     2205.23     2225.20     70.15 o 
  -4   0   7     1408.68     1412.14     18.68 o 
  -3   0   7       26.60       28.38      8.63 o 
  -2   0   7      167.79      174.81      8.80 o 
  -1   0   7        0.91        7.30      7.02 o 
   0   0   7      128.49      122.60      6.64 o 
   1   0   7      420.05      435.92      9.59 o 
   2   0   7        5.39        5.61     10.99 o 
   3   0   7      323.48      401.49      9.43 o 
   4   0   7     1253.55     1213.56     79.23 o 
   5   0   7     1837.93     1930.53     26.56 o 
   6   0   7     1446.08     1473.67     31.59 o 
   7   0   7      865.36      829.33     49.26 o 
   8   0   7      687.68      712.47     10.95 o 
   9   0   7      154.34      153.85     29.19 o 
  10   0   7      126.32      118.29      6.45 o 
  11   0   7        7.98        3.30      6.94 o 
  12   0   7       19.21       27.03      7.09 o 
 -12   1   7       26.26       17.73     11.37 o 
 -11   1   7        0.86        0.43      8.04 o 
 -10   1   7       63.81       78.03     16.02 o 
  -9   1   7        9.77       17.27     13.48 o 
  -8   1   7      346.58      347.92     21.76 o 
  -7   1   7      930.62      967.65     43.21 o 
  -6   1   7      254.31      242.57      8.46 o 
  -5   1   7     2591.91     2654.09     31.38 o 
  -4   1   7     3025.98     3003.95     12.29 o 
  -3   1   7      235.75      215.41      7.97 o 
  -2   1   7     2035.35     2192.45     81.80 o 
  -1   1   7      530.62      542.18     21.57 o 
   0   1   7      276.24      269.85     22.85 o 
   1   1   7     3318.29     3601.81    160.08 o 
   2   1   7     2356.01     2487.02     16.93 o 
   3   1   7      122.14       94.84     10.69 o 
   4   1   7     1769.60     1896.28     30.07 o 
   5   1   7      604.74      666.72     39.62 o 
   6   1   7      111.54      116.50      9.40 o 
   7   1   7      109.47      107.00      7.95 o 
   8   1   7      360.43      374.87     10.01 o 
   9   1   7       29.01       32.84      9.74 o 
  10   1   7      201.81      231.96     12.39 o 
  11   1   7      124.03      127.97     10.05 o 
  12   1   7      100.25      136.79      8.58 o 
 -12   2   7       27.11       15.83     10.21 o 
 -11   2   7      208.27      187.84      9.60 o 
 -10   2   7       48.23       55.62     12.87 o 
  -9   2   7        6.94       10.68     10.02 o 
  -8   2   7        8.31       18.23      6.14 o 
  -7   2   7      178.66      186.35     10.19 o 
  -6   2   7      171.50      160.50     17.18 o 
  -5   2   7       65.12       84.88     19.92 o 
  -4   2   7      122.03      123.15      9.17 o 
  -3   2   7      284.51      305.67      8.00 o 
  -2   2   7     2852.53     2908.24     49.12 o 
  -1   2   7     4223.01     4223.86     15.55 o 
   0   2   7      269.01      248.53      9.55 o 
   1   2   7     3109.88     3264.29     87.30 o 
   2   2   7     2849.62     2933.57     13.01 o 
   3   2   7      193.85      216.25      5.98 o 
   4   2   7     1356.75     1383.02     45.95 o 
   5   2   7       98.23       77.37      9.55 o 
   6   2   7     1052.56     1088.76      8.67 o 
   7   2   7      123.11      138.83     19.18 o 
   8   2   7      289.87      282.39     12.79 o 
   9   2   7       59.42       54.52      8.08 o 
  10   2   7       67.19       93.10      7.74 o 
  11   2   7      379.44      412.28      8.72 o 
  12   2   7       55.47       60.84     18.87 o 
  13   2   7        0.42        9.51      8.48 o 
 -11   3   7      140.39      136.05      7.33 o 
 -10   3   7      114.03      114.56      7.29 o 
  -9   3   7      136.43      135.56     12.92 o 
  -8   3   7      271.94      224.18      6.81 o 
  -7   3   7       11.54       29.82     31.49 o 
  -6   3   7      158.34      151.22     11.49 o 
  -5   3   7      215.13      240.63      9.75 o 
  -4   3   7        5.83       -3.50      6.80 o 
  -3   3   7       65.42       61.69     20.99 o 
  -2   3   7     2014.87     2141.57     16.72 o 
  -1   3   7     2410.35     2458.95     79.03 o 
   0   3   7      188.54      173.92     12.65 o 
   1   3   7      505.55      520.16      7.77 o 
   2   3   7       68.78       37.93      6.05 o 
   3   3   7     1337.70     1415.20     27.74 o 
   4   3   7     3734.29     3656.30    168.35 o 
   5   3   7     4245.60     4229.22    123.84 o 
   6   3   7       47.71       56.30      7.60 o 
   7   3   7       92.01      107.91      7.67 o 
   8   3   7       16.42       15.65      9.51 o 
   9   3   7        0.79        2.92      9.34 o 
  10   3   7      223.37      195.45      8.90 o 
  11   3   7       28.95       30.13      6.19 o 
  12   3   7       15.78        8.82      7.13 o 
  13   3   7       26.83       25.45      8.54 o 
 -11   4   7       50.12      131.87     61.26 o 
 -10   4   7       87.01       94.67      8.26 o 
  -9   4   7       52.87       62.66      9.66 o 
  -8   4   7     1127.17     1025.29     10.51 o 
  -7   4   7     1560.84     1422.49     55.55 o 
  -6   4   7      342.84      332.32     10.42 o 
  -5   4   7      638.27      632.68     12.55 o 
  -4   4   7      221.49      253.72      9.93 o 
  -3   4   7       94.54       88.73     16.25 o 
  -2   4   7     1278.60     1399.49     42.96 o 
  -1   4   7     1275.82     1405.38      9.91 o 
   0   4   7      178.63      192.44      6.16 o 
   1   4   7      160.02      176.75     10.57 o 
   2   4   7      850.05      911.74     43.51 o 
   3   4   7        1.14        4.88      7.23 o 
   4   4   7     2611.42     2705.91    108.50 o 
   5   4   7     2728.37     2910.01    104.61 o 
   6   4   7      330.61      346.12      8.57 o 
   7   4   7      743.54      725.83     45.87 o 
   8   4   7       41.85       33.31      6.00 o 
   9   4   7       68.92       72.37      6.61 o 
  10   4   7      964.10      906.95     37.97 o 
  11   4   7      372.10      378.64     11.74 o 
  12   4   7       44.21       59.25     13.05 o 
  13   4   7        0.15       -0.40      7.81 o 
 -11   5   7       15.50       31.10      8.09 o 
 -10   5   7       58.18       63.54      7.52 o 
  -9   5   7       28.10       10.03     14.09 o 
  -8   5   7      152.34      198.01     23.33 o 
  -7   5   7      576.88      559.21     12.97 o 
  -6   5   7       51.20       47.82      8.55 o 
  -5   5   7      849.73      830.99     37.17 o 
  -4   5   7     1040.60     1089.15     11.85 o 
  -3   5   7      599.41      633.88     10.99 o 
  -2   5   7     2810.59     2824.77     95.43 o 
  -1   5   7     3764.41     3775.96    108.62 o 
   0   5   7      855.97      846.13     24.84 o 
   1   5   7      437.77      468.35     18.23 o 
   2   5   7      111.33      131.50      6.70 o 
   3   5   7      965.69      987.79     48.64 o 
   4   5   7       43.84       42.85      7.22 o 
   5   5   7      787.48      811.68     33.42 o 
   6   5   7       30.56       58.34     19.98 o 
   7   5   7     1088.62     1054.06     57.06 o 
   8   5   7      819.43      841.68     35.60 o 
   9   5   7      134.62      125.61     10.21 o 
  10   5   7        8.13       10.63      6.09 o 
  11   5   7      200.51      199.16      7.19 o 
  12   5   7        1.45       12.35      6.37 o 
  13   5   7       54.98       53.10      8.63 o 
 -10   6   7       20.99       20.52     11.16 o 
  -9   6   7       60.82       60.60     11.34 o 
  -8   6   7       63.69       64.05     16.69 o 
  -7   6   7       17.41       48.84     15.09 o 
  -6   6   7      110.55      109.20     10.42 o 
  -5   6   7      591.08      545.78     20.58 o 
  -4   6   7      723.95      706.45      8.78 o 
  -3   6   7      111.02       99.13     10.22 o 
  -2   6   7     1581.36     1648.62     82.00 o 
  -1   6   7      991.78      915.86     55.02 o 
   0   6   7        1.85        5.91      6.56 o 
   1   6   7     4045.30     4138.03    246.57 o 
   2   6   7     2504.40     2617.90    159.60 o 
   3   6   7      336.71      347.31     17.94 o 
   4   6   7      380.73      342.12     13.31 o 
   5   6   7      948.39      956.98     44.31 o 
   6   6   7       73.22       75.10      6.54 o 
   7   6   7        6.67       15.19      6.56 o 
   8   6   7      518.17      553.21     18.95 o 
   9   6   7       35.38       35.26      7.24 o 
  10   6   7      323.46      338.84      8.35 o 
  11   6   7       18.15       11.96      8.91 o 
  12   6   7        1.90        0.79      7.86 o 
  13   6   7       55.68       62.04      9.93 o 
 -10   7   7       33.60       32.82      8.19 o 
  -9   7   7       32.99       65.55     27.19 o 
  -8   7   7      210.36      203.83      8.57 o 
  -7   7   7      133.51      157.74     18.89 o 
  -6   7   7       59.98       70.10     13.26 o 
  -5   7   7        0.36        2.52     23.14 o 
  -4   7   7       58.51       70.56     10.58 o 
  -3   7   7       16.70       26.11     20.21 o 
  -2   7   7       13.21       23.61      7.42 o 
  -1   7   7        8.45        7.70      7.39 o 
   0   7   7      282.30      265.03      7.36 o 
   1   7   7     3933.31     3882.07    241.11 o 
   2   7   7     2461.98     2496.13    151.50 o 
   3   7   7      257.75      277.69     11.88 o 
   4   7   7      450.63      439.97     18.17 o 
   5   7   7      143.99      143.95      8.80 o 
   6   7   7       95.75       98.26      7.54 o 
   7   7   7     1488.14     1357.39     49.64 o 
   8   7   7      658.81      607.78     19.40 o 
   9   7   7       82.34       87.42      7.86 o 
  10   7   7       27.35       33.26     13.79 o 
  11   7   7        7.99        9.48     13.77 o 
  12   7   7       20.83       39.26     10.36 o 
  13   7   7        1.53        3.39     14.19 o 
  -9   8   7        0.39       -8.32      8.32 o 
  -8   8   7      299.33      287.71     10.51 o 
  -7   8   7      219.21      187.21     11.46 o 
  -6   8   7      244.88      216.72     14.30 o 
  -5   8   7      547.06      540.57     18.74 o 
  -4   8   7     1084.62     1078.32     43.39 o 
  -3   8   7        1.22       47.35     26.50 o 
  -2   8   7      197.28      209.87      9.09 o 
  -1   8   7       32.11       36.30     11.24 o 
   0   8   7       76.42       92.77      8.29 o 
   1   8   7      178.73      227.29     10.96 o 
   2   8   7      784.82      802.73     48.53 o 
   3   8   7      236.80      234.03      8.71 o 
   4   8   7     1723.29     1786.81     75.63 o 
   5   8   7      296.45      298.78     10.15 o 
   6   8   7       17.70        8.60      9.79 o 
   7   8   7      677.22      587.28     16.57 o 
   8   8   7     1246.90     1174.62     18.50 o 
   9   8   7       82.26       81.94     14.40 o 
  10   8   7        1.17        5.15     10.01 o 
  11   8   7       38.69       32.99     14.58 o 
  12   8   7      162.56      176.73     15.15 o 
  -8   9   7       16.61       64.32     14.14 o 
  -7   9   7       80.88       72.60     13.94 o 
  -6   9   7       26.81       32.67      7.94 o 
  -5   9   7      492.29      507.72     17.05 o 
  -4   9   7      578.02      541.00      9.96 o 
  -3   9   7       30.08       14.97      7.66 o 
  -2   9   7      906.81      872.70     82.29 o 
  -1   9   7      375.88      395.58     32.44 o 
   0   9   7        0.87       -1.17     13.69 o 
   1   9   7     1366.51     1363.72    127.35 o 
   2   9   7     1067.41     1070.69     47.35 o 
   3   9   7      395.01      400.60     33.56 o 
   4   9   7      152.40      150.90      8.58 o 
   5   9   7      212.15      225.82      9.18 o 
   6   9   7       88.63       90.23     18.21 o 
   7   9   7       68.46       74.54     14.60 o 
   8   9   7       37.12       44.78     15.20 o 
   9   9   7       23.30       19.19     10.52 o 
  10   9   7      137.90      156.23     11.37 o 
  11   9   7      110.90      143.56     15.34 o 
  12   9   7       29.56       64.11     15.11 o 
  -7  10   7       10.78       -5.65     10.29 o 
  -6  10   7        3.40      -14.63     14.63 o 
  -5  10   7       73.12       86.49     10.42 o 
  -4  10   7        0.79        0.37     19.47 o 
  -3  10   7       43.45       64.54     10.71 o 
  -2  10   7      567.99      595.25     37.08 o 
  -1  10   7      887.17      956.52     90.89 o 
   0  10   7       14.81       31.87     12.51 o 
   1  10   7     1363.36     1226.13     74.11 o 
   2  10   7      315.45      311.69      8.85 o 
   3  10   7       11.88       26.45      8.08 o 
   4  10   7      435.52      441.67     27.88 o 
   5  10   7      105.02      120.50     11.12 o 
   6  10   7      161.96      100.21     15.55 o 
   7  10   7      127.65      140.74     15.57 o 
   8  10   7        4.37       10.96     11.10 o 
   9  10   7        8.81       20.35     15.50 o 
  10  10   7       94.62      109.72     16.03 o 
  11  10   7      115.96       91.93     16.06 o 
  12  10   7      101.04       49.57     10.98 o 
  -6  11   7       31.73       49.97     14.77 o 
  -5  11   7       41.48       60.95     10.59 o 
  -4  11   7       18.18        4.18     10.54 o 
  -3  11   7        8.13       -9.94     15.13 o 
  -2  11   7      139.56      142.90     19.99 o 
  -1  11   7      196.53      237.22     22.87 o 
   0  11   7       25.32        3.75     23.67 o 
   1  11   7        7.01       10.18      8.77 o 
   2  11   7      316.05      342.40     38.95 o 
   3  11   7        2.69        9.78      9.95 o 
   4  11   7     1729.57     1744.54    176.93 o 
   5  11   7      661.86      641.54     79.94 o 
   6  11   7       44.50       57.76     15.43 o 
   7  11   7        4.00       17.32     15.27 o 
   8  11   7       65.39        2.86     16.19 o 
   9  11   7       47.36       66.95     16.01 o 
  10  11   7       76.68       50.84     16.17 o 
  11  11   7        4.55      -15.92     15.92 o 
  -5  12   7      109.45       59.87     11.21 o 
  -4  12   7       73.32       98.58     10.87 o 
  -3  12   7        0.14        4.29     15.52 o 
  -2  12   7      206.14      194.82     12.04 o 
  -1  12   7      155.59      135.90     16.12 o 
   0  12   7        3.31       -5.75     15.37 o 
   1  12   7        8.72       29.43     10.99 o 
   2  12   7       21.01       40.13      9.97 o 
   3  12   7        4.56       14.21      9.75 o 
   4  12   7       86.06       80.07     11.23 o 
   5  12   7      175.30      161.11     16.67 o 
   6  12   7       19.33       -3.02     11.14 o 
   7  12   7       99.69       80.95     11.53 o 
   8  12   7       27.02       33.18     16.45 o 
   9  12   7       27.20       39.36     16.77 o 
  10  12   7      111.79       76.71     16.82 o 
  -3  13   7       15.72       58.85     15.66 o 
  -2  13   7      199.91      220.11     16.91 o 
  -1  13   7      222.50      279.88     16.98 o 
   0  13   7        4.89       16.96     15.69 o 
   1  13   7        7.54       16.27     11.63 o 
   2  13   7       75.46       67.97     18.63 o 
   3  13   7       49.37       44.23     10.20 o 
   4  13   7       49.13       60.01      8.83 o 
   5  13   7        1.98        8.80      9.16 o 
   6  13   7       32.33       35.16     11.26 o 
   7  13   7       55.70       61.11     16.38 o 
   8  13   7       87.73       93.91     12.23 o 
   0  14   7       30.05       33.22     11.16 o 
   1  14   7      241.71      280.94     17.44 o 
   2  14   7       63.04       78.19     23.11 o 
   3  14   7        5.23        4.70      8.96 o 
   4  14   7       99.28       92.71      8.97 o 
   5  14   7       29.54       29.14      9.65 o 
   6  14   7        1.37       43.76     15.48 o 
  -5  -8   8        2.86       35.80     12.87 o 
  -4  -8   8       13.64       28.63      8.93 o 
  -3  -8   8        0.61       -8.63     12.71 o 
  -2  -8   8       55.23       38.06      9.13 o 
  -1  -8   8        3.94      -13.43     13.43 o 
   0  -8   8       35.26       33.75     13.72 o 
   1  -8   8       97.50       64.22      9.71 o 
   2  -8   8        1.05       -9.41      9.41 o 
  -7  -7   8        4.77        2.22      9.23 o 
  -6  -7   8       77.76       68.72      9.61 o 
  -5  -7   8      248.72      201.06     19.58 o 
  -4  -7   8        0.38       -9.12      9.12 o 
  -3  -7   8      170.11      157.35     10.07 o 
  -2  -7   8        6.07       16.75     12.82 o 
  -1  -7   8        1.33        8.93     13.31 o 
   0  -7   8       42.63       35.11     13.17 o 
   1  -7   8       57.96       47.99     12.99 o 
   2  -7   8       10.42       24.92     13.17 o 
   3  -7   8        1.83       16.89     13.19 o 
   4  -7   8       14.87      -13.73     13.73 o 
   5  -7   8        0.03        3.74     13.82 o 
  -8  -6   8       11.98       12.62      9.26 o 
  -7  -6   8        0.66       15.67      9.03 o 
  -6  -6   8        5.06       29.32     15.65 o 
  -5  -6   8       73.85      113.10      8.99 o 
  -4  -6   8      104.61      123.53     21.31 o 
  -3  -6   8       90.43       75.84      9.25 o 
  -2  -6   8       16.57       36.78     10.06 o 
  -1  -6   8        5.23       22.40     27.13 o 
   0  -6   8      480.09      484.91     14.77 o 
   1  -6   8      316.41      301.93     14.09 o 
   2  -6   8       19.11       37.09      9.48 o 
   3  -6   8        0.89       13.12      9.28 o 
   4  -6   8       94.34       82.75      9.90 o 
   5  -6   8       35.59       30.18      9.90 o 
   6  -6   8       13.44       33.71     17.16 o 
  -9  -5   8        7.18        1.82      9.50 o 
  -8  -5   8        0.15        2.67     11.58 o 
  -7  -5   8        5.24       17.71     13.99 o 
  -6  -5   8       39.37       42.27     15.11 o 
  -5  -5   8      158.50      134.60      7.56 o 
  -4  -5   8        1.52       -5.21      7.23 o 
  -3  -5   8      332.28      289.93      7.16 o 
  -2  -5   8      135.95      131.54      7.61 o 
  -1  -5   8       71.02      104.74      9.09 o 
   0  -5   8       93.38       92.61      7.71 o 
   1  -5   8      357.47      312.75     13.89 o 
   2  -5   8       58.97       62.36      9.36 o 
   3  -5   8      373.60      324.12     10.64 o 
   4  -5   8      416.98      313.58     14.62 o 
   5  -5   8        5.92       19.50     13.50 o 
   6  -5   8      150.23      121.48      8.86 o 
   7  -5   8       86.50       82.64     11.65 o 
   8  -5   8       30.00       26.22      6.21 o 
 -10  -4   8        0.11       -9.46      9.46 o 
  -9  -4   8       38.59       44.97      9.46 o 
  -8  -4   8      147.97      153.18      9.44 o 
  -7  -4   8       98.54       82.09     16.34 o 
  -6  -4   8       75.63       67.87     10.82 o 
  -5  -4   8      171.83      177.96      9.33 o 
  -4  -4   8      114.23      108.06      7.56 o 
  -3  -4   8       32.85       35.70      7.17 o 
  -2  -4   8       42.35       52.72     20.83 o 
  -1  -4   8        3.78       15.86      9.00 o 
   0  -4   8      158.56      165.63     17.26 o 
   1  -4   8       13.56       16.71     11.20 o 
   2  -4   8       25.42       15.22     11.20 o 
   3  -4   8      372.97      392.53     13.77 o 
   4  -4   8      703.90      718.21     14.63 o 
   5  -4   8      209.86      247.40     13.59 o 
   6  -4   8      253.04      227.25      8.08 o 
   7  -4   8      108.63      101.95     12.57 o 
   8  -4   8        0.80      -16.21     38.13 o 
   9  -4   8       27.72        3.19      8.67 o 
 -10  -3   8        0.38        6.14      7.84 o 
  -9  -3   8       81.68       84.89      7.77 o 
  -8  -3   8      277.79      243.95      7.26 o 
  -7  -3   8        0.19       10.16     15.95 o 
  -6  -3   8      120.74      109.84      9.21 o 
  -5  -3   8        2.53       14.06     10.53 o 
  -4  -3   8        3.54       -1.77      8.72 o 
  -3  -3   8      923.85      892.25     53.93 o 
  -2  -3   8      376.30      352.31      7.92 o 
  -1  -3   8      167.14      185.27      9.16 o 
   0  -3   8      135.72      154.37      7.92 o 
   1  -3   8      191.23      197.82     19.07 o 
   2  -3   8        1.80       -6.27      6.27 o 
   3  -3   8       58.66       58.44     13.63 o 
   4  -3   8      187.17      185.68      9.62 o 
   5  -3   8      189.61      161.46     13.22 o 
   6  -3   8       36.83       60.45     23.00 o 
   7  -3   8      141.09      167.18      9.82 o 
   8  -3   8        0.93       -0.16     16.78 o 
   9  -3   8       44.84       46.13      7.61 o 
  10  -3   8      267.29      251.98      7.67 o 
 -11  -2   8        0.02       18.33     10.27 o 
 -10  -2   8       23.12        8.46      7.70 o 
  -9  -2   8       40.75       57.23      9.32 o 
  -8  -2   8        7.10        6.01      7.63 o 
  -7  -2   8       52.33       69.28     15.35 o 
  -6  -2   8      184.22      179.51      9.46 o 
  -5  -2   8        8.79       -6.17      8.83 o 
  -4  -2   8      207.17      201.54      9.12 o 
  -3  -2   8      899.44      889.98     10.60 o 
  -2  -2   8      833.66      805.44      8.93 o 
  -1  -2   8      337.12      325.76     28.86 o 
   0  -2   8      389.08      408.89     12.09 o 
   1  -2   8      911.54      945.78     45.81 o 
   2  -2   8      318.24      297.99     14.25 o 
   3  -2   8      988.73     1003.63     18.86 o 
   4  -2   8     1128.85     1112.55     10.41 o 
   5  -2   8      186.60      187.64     12.92 o 
   6  -2   8       82.42       65.60      7.49 o 
   7  -2   8      120.82      156.11      8.01 o 
   8  -2   8       11.40       17.47     31.74 o 
   9  -2   8       10.92        3.90      7.04 o 
  10  -2   8        4.26        5.14     10.84 o 
 -11  -1   8        2.96       11.63      7.91 o 
 -10  -1   8       10.31        2.26     18.42 o 
  -9  -1   8      102.40      103.05     14.35 o 
  -8  -1   8      241.36      226.75     19.71 o 
  -7  -1   8       15.36       40.89     19.35 o 
  -6  -1   8       28.47       29.08     11.04 o 
  -5  -1   8      254.61      262.02      9.35 o 
  -4  -1   8       76.52       86.03     13.07 o 
  -3  -1   8       73.89       83.32     11.75 o 
  -2  -1   8        9.23        5.51     10.17 o 
  -1  -1   8       96.45      102.54      8.64 o 
   0  -1   8      941.63      946.20     36.82 o 
   1  -1   8     1317.27     1359.97     36.32 o 
   2  -1   8      141.28      138.66     15.99 o 
   3  -1   8      858.61      862.48     11.50 o 
   4  -1   8     3196.36     3273.33     96.22 o 
   5  -1   8        1.53       17.28      8.99 o 
   6  -1   8      130.62      153.10     22.69 o 
   7  -1   8       67.14       63.55      7.71 o 
   8  -1   8       16.65       16.88     25.60 o 
   9  -1   8      171.95      188.15     12.20 o 
  10  -1   8       24.88       17.91      8.02 o 
  11  -1   8       21.69       27.08     13.06 o 
 -11   0   8       20.67       23.14     10.45 o 
 -10   0   8        0.64        3.03     11.95 o 
  -9   0   8      308.12      296.96     19.07 o 
  -8   0   8      153.91      173.76      7.16 o 
  -7   0   8       62.57       66.30      7.92 o 
  -6   0   8      490.20      510.50     11.15 o 
  -5   0   8       11.12       -2.65      9.15 o 
  -4   0   8      168.08      189.89      9.44 o 
  -3   0   8      483.79      504.49     22.29 o 
  -2   0   8      197.27      218.31      6.58 o 
  -1   0   8      439.48      408.71     25.83 o 
   0   0   8      246.92      249.57      7.67 o 
   1   0   8     2316.24     2370.31     46.79 o 
   2   0   8      632.01      625.63     10.00 o 
   3   0   8      604.52      629.81     26.90 o 
   4   0   8      181.05      205.91     18.57 o 
   5   0   8      128.56      118.85      7.72 o 
   6   0   8      574.48      551.22      8.79 o 
   7   0   8     2106.88     2035.38     35.25 o 
   8   0   8        7.94        3.06     19.70 o 
   9   0   8      106.98      102.64     29.43 o 
  10   0   8       29.52       41.39     11.07 o 
  11   0   8        6.49        7.59      8.09 o 
  12   0   8       67.46       59.54      6.47 o 
 -11   1   8       43.22       33.61     13.73 o 
 -10   1   8       30.58       25.50      6.92 o 
  -9   1   8        1.10       22.38      9.57 o 
  -8   1   8       59.04       90.49     11.05 o 
  -7   1   8       12.36       -6.87      6.87 o 
  -6   1   8     1185.22     1172.88     11.56 o 
  -5   1   8     1016.58      972.85     14.87 o 
  -4   1   8       16.53       20.52      6.35 o 
  -3   1   8      301.82      309.68     10.08 o 
  -2   1   8      394.95      444.78     10.97 o 
  -1   1   8        0.27       -7.19      7.19 o 
   0   1   8     2274.63     2466.77     12.75 o 
   1   1   8      819.41      780.05     14.02 o 
   2   1   8       14.01       22.72      6.25 o 
   3   1   8      260.36      289.81     11.50 o 
   4   1   8       18.02        5.41     12.76 o 
   5   1   8        3.75        9.53      9.17 o 
   6   1   8      176.68      195.51     26.90 o 
   7   1   8      346.99      381.60      8.38 o 
   8   1   8      549.47      560.29     25.67 o 
   9   1   8       61.18       48.91     16.57 o 
  10   1   8      119.65      128.73      7.99 o 
  11   1   8       18.38       11.60     16.80 o 
  12   1   8      110.70      106.63      7.97 o 
 -11   2   8       10.52       19.05     10.17 o 
 -10   2   8        4.93       20.05      6.86 o 
  -9   2   8        1.75        8.07      6.74 o 
  -8   2   8        0.74       22.22     15.16 o 
  -7   2   8      220.38      187.94     20.11 o 
  -6   2   8       96.77      106.15      7.87 o 
  -5   2   8      788.55      819.21     10.58 o 
  -4   2   8       13.28       14.60      8.92 o 
  -3   2   8     2155.31     2239.34     66.24 o 
  -2   2   8      677.00      708.50     18.08 o 
  -1   2   8      935.66     1046.92     21.94 o 
   0   2   8     6302.77     6466.16     76.94 o 
   1   2   8     3781.12     3878.46    120.27 o 
   2   2   8      399.73      414.29     12.27 o 
   3   2   8       55.25       56.71      7.04 o 
   4   2   8        9.42        4.81      6.32 o 
   5   2   8      537.12      516.47      7.44 o 
   6   2   8       19.70       23.32      7.46 o 
   7   2   8       15.83       23.10      9.23 o 
   8   2   8       71.51       70.38      7.94 o 
   9   2   8      273.32      277.39      8.55 o 
  10   2   8      182.10      204.83     10.25 o 
  11   2   8       34.56       62.71      8.04 o 
  12   2   8       20.99       28.81     17.51 o 
 -11   3   8       34.12       33.21      8.65 o 
 -10   3   8       16.04       41.97     10.97 o 
  -9   3   8       99.42       99.27     13.89 o 
  -8   3   8        6.78       15.57     24.24 o 
  -7   3   8      285.14      280.25      7.94 o 
  -6   3   8      212.33      209.13      9.04 o 
  -5   3   8        3.76       20.40     28.60 o 
  -4   3   8       69.84       76.73     15.05 o 
  -3   3   8      565.12      544.53      7.69 o 
  -2   3   8     2066.25     2110.72     26.04 o 
  -1   3   8        2.77        5.73     15.67 o 
   0   3   8     1440.81     1462.69     57.10 o 
   1   3   8     1432.70     1454.85     22.98 o 
   2   3   8       88.67      111.83      7.08 o 
   3   3   8     2542.83     2568.50     65.80 o 
   4   3   8     2009.59     2036.75     38.30 o 
   5   3   8      207.47      230.18     10.79 o 
   6   3   8      655.30      661.52     20.02 o 
   7   3   8     1041.10     1042.11     11.46 o 
   8   3   8      207.87      227.54     12.80 o 
   9   3   8       68.62       70.88      8.76 o 
  10   3   8       80.25       78.87     13.73 o 
  11   3   8       96.05       90.90      6.61 o 
  12   3   8       16.99       13.38      7.05 o 
  13   3   8       10.61       31.57      8.38 o 
 -11   4   8       64.44       71.27     13.69 o 
 -10   4   8        8.10        9.97      6.26 o 
  -9   4   8      277.95      243.41      7.59 o 
  -8   4   8      204.20      193.34      8.44 o 
  -7   4   8       39.76       53.15     12.59 o 
  -6   4   8      792.34      869.65     17.37 o 
  -5   4   8      546.49      622.37     24.21 o 
  -4   4   8       38.39       54.39      9.71 o 
  -3   4   8       49.57       70.20      9.30 o 
  -2   4   8      104.60       93.86      6.58 o 
  -1   4   8      224.86      233.21      9.25 o 
   0   4   8      144.74      171.07     12.49 o 
   1   4   8       35.68       34.71      5.51 o 
   2   4   8      425.73      442.32     23.23 o 
   3   4   8     2714.93     2798.94     89.43 o 
   4   4   8     3581.79     3652.73    114.70 o 
   5   4   8      193.92      203.64     10.58 o 
   6   4   8      330.95      325.07     16.75 o 
   7   4   8       37.69       51.06     12.87 o 
   8   4   8      125.81      104.51      7.83 o 
   9   4   8      271.12      273.48     19.34 o 
  10   4   8      234.91      249.19      8.56 o 
  11   4   8        0.77        5.76      7.32 o 
  12   4   8       18.11        8.10      8.43 o 
  13   4   8        2.64       19.23      7.29 o 
 -10   5   8       23.23       39.64      7.37 o 
  -9   5   8      202.00      211.67     19.50 o 
  -8   5   8      173.41      167.14      7.20 o 
  -7   5   8       11.49       22.77      8.85 o 
  -6   5   8      709.33      711.45     30.21 o 
  -5   5   8      314.64      321.67     11.30 o 
  -4   5   8      516.79      540.62     15.50 o 
  -3   5   8     3472.25     3555.62     13.13 o 
  -2   5   8     1852.37     1934.97     61.22 o 
  -1   5   8        9.74       23.45      7.47 o 
   0   5   8      750.05      755.89     42.39 o 
   1   5   8      443.60      431.73      7.42 o 
   2   5   8        5.97       13.48      5.64 o 
   3   5   8       58.78       61.21      5.93 o 
   4   5   8       83.95       99.05     12.65 o 
   5   5   8      144.48      167.62     10.49 o 
   6   5   8      202.88      219.74      6.92 o 
   7   5   8      376.45      415.60     14.88 o 
   8   5   8      448.38      439.89     29.16 o 
   9   5   8      321.87      290.35     38.50 o 
  10   5   8      627.82      629.71     34.29 o 
  11   5   8      128.19      155.09      8.54 o 
  12   5   8       17.60       19.90      8.86 o 
  13   5   8        0.42       34.11     17.27 o 
 -10   6   8       24.52       10.43     14.30 o 
  -9   6   8        0.51       -9.97      9.97 o 
  -8   6   8        0.48        3.74     17.82 o 
  -7   6   8       21.33       30.76     13.03 o 
  -6   6   8      296.05      277.03     19.69 o 
  -5   6   8      341.66      364.94     26.52 o 
  -4   6   8      372.78      406.06     24.17 o 
  -3   6   8     1868.29     1844.19     79.39 o 
  -2   6   8     2046.93     2027.42     84.93 o 
  -1   6   8       27.34       49.87      6.83 o 
   0   6   8      774.99      797.31     48.19 o 
   1   6   8      102.67      112.53      6.87 o 
   2   6   8      238.65      222.63     17.20 o 
   3   6   8     1749.97     1821.05     86.80 o 
   4   6   8     1484.56     1502.42     64.64 o 
   5   6   8      151.11      173.66     12.64 o 
   6   6   8      224.16      218.36     13.22 o 
   7   6   8      531.10      493.79     29.53 o 
   8   6   8       37.63       55.21      8.06 o 
   9   6   8        8.67       22.16      7.48 o 
  10   6   8        6.05        9.17      7.93 o 
  11   6   8       10.21        7.35      6.53 o 
  12   6   8       29.94       53.83      8.00 o 
  13   6   8       47.20       54.58     13.35 o 
  -9   7   8      444.72      414.51     32.76 o 
  -8   7   8       15.52        4.85      8.04 o 
  -7   7   8       41.13       65.15     19.88 o 
  -6   7   8       25.68       50.26     43.46 o 
  -5   7   8      273.31      246.92     15.53 o 
  -4   7   8        2.95        2.08     21.85 o 
  -3   7   8       81.18       91.42     12.88 o 
  -2   7   8      126.00      133.58     16.12 o 
  -1   7   8      295.55      327.47     25.60 o 
   0   7   8     1307.98     1326.81     93.39 o 
   1   7   8     2229.75     2244.34    139.42 o 
   2   7   8       45.45       65.94      7.88 o 
   3   7   8     2428.63     2312.89    193.74 o 
   4   7   8     1672.41     1620.31     71.33 o 
   5   7   8        0.55       -3.04      6.83 o 
   6   7   8      370.09      369.60     10.91 o 
   7   7   8      108.25      108.36      7.59 o 
   8   7   8      424.90      402.57     36.54 o 
   9   7   8       60.87       56.58      6.00 o 
  10   7   8      213.44      234.77      7.26 o 
  11   7   8        7.36       26.75     12.08 o 
  12   7   8       39.99       25.82     14.23 o 
  13   7   8      108.23      147.44     14.62 o 
  -9   8   8      137.92      128.89     11.51 o 
  -8   8   8      119.37      121.40     11.57 o 
  -7   8   8        9.89       19.17      9.74 o 
  -6   8   8      849.94      791.81     29.70 o 
  -5   8   8       68.80       74.67     10.21 o 
  -4   8   8      112.23      125.28     27.40 o 
  -3   8   8      576.07      550.51     30.03 o 
  -2   8   8       58.20       93.26     14.47 o 
  -1   8   8      239.86      252.79     24.41 o 
   0   8   8      202.17      229.70     10.45 o 
   1   8   8       98.17       95.32      8.18 o 
   2   8   8      394.50      367.53     15.71 o 
   3   8   8      291.81      282.55     17.18 o 
   4   8   8       18.38       14.41      7.16 o 
   5   8   8      738.20      673.02     29.18 o 
   6   8   8      665.65      625.67     26.18 o 
   7   8   8     1319.33     1272.96     45.43 o 
   8   8   8        7.49       -6.04      8.35 o 
   9   8   8        8.65       24.62     14.49 o 
  10   8   8        1.79      -10.50     10.50 o 
  11   8   8        6.16       20.76     10.15 o 
  12   8   8       94.04       92.55     10.68 o 
  -8   9   8       82.75       75.34      7.29 o 
  -7   9   8      117.96      119.69     10.43 o 
  -6   9   8      606.60      545.51      8.54 o 
  -5   9   8      254.35      246.64      8.88 o 
  -4   9   8       94.77       96.82     10.66 o 
  -3   9   8      125.65      148.90     26.68 o 
  -2   9   8      636.05      628.99     25.90 o 
  -1   9   8       65.88       79.15     10.56 o 
   0   9   8      622.46      648.97     26.80 o 
   1   9   8       88.15      123.19     24.88 o 
   2   9   8      146.55      181.94     17.17 o 
   3   9   8       40.80       49.91      6.97 o 
   4   9   8       23.54       15.43      8.61 o 
   5   9   8        5.68       15.56     12.40 o 
   6   9   8      303.02      275.17     16.70 o 
   7   9   8      676.73      600.27     17.25 o 
   8   9   8       53.45       51.37     10.63 o 
   9   9   8       80.19      115.94     15.04 o 
  10   9   8        0.44       -8.54     10.36 o 
  11   9   8        1.18      -15.23     15.23 o 
  12   9   8      203.27      184.44     11.35 o 
  -7  10   8        8.91        5.57     26.61 o 
  -6  10   8       56.50       69.33     27.17 o 
  -5  10   8      235.31      201.89      9.19 o 
  -4  10   8       92.77      127.45     10.65 o 
  -3  10   8      425.13      391.81     13.97 o 
  -2  10   8      447.45      478.35     21.60 o 
  -1  10   8      551.11      497.75    101.20 o 
   0  10   8      761.88      690.09     57.52 o 
   1  10   8     1468.45     1458.37     99.56 o 
   2  10   8       67.24       95.02     22.69 o 
   3  10   8      797.87      794.52     52.42 o 
   4  10   8      121.75      128.29     15.52 o 
   5  10   8      180.03      170.78      9.68 o 
   6  10   8       12.72        4.01     10.46 o 
   7  10   8      370.68      330.30     15.32 o 
   8  10   8        3.66       26.42     15.18 o 
   9  10   8       76.88       77.00     15.20 o 
  10  10   8      123.64      115.83     11.26 o 
  11  10   8       25.05       17.83     10.93 o 
  -6  11   8       29.80       12.85     14.69 o 
  -5  11   8        3.52       13.65     28.04 o 
  -4  11   8       32.06       65.07     11.78 o 
  -3  11   8       59.32       61.28     15.74 o 
  -2  11   8       40.32       90.43     26.87 o 
  -1  11   8        7.47       32.71     17.12 o 
   0  11   8      244.22      251.02     23.34 o 
   1  11   8      276.03      267.97      9.23 o 
   2  11   8       46.51       66.60      8.16 o 
   3  11   8      367.17      382.24     33.05 o 
   4  11   8      313.41      342.35     30.73 o 
   5  11   8        6.65        0.95     13.12 o 
   6  11   8      268.32      240.53     15.16 o 
   7  11   8      132.57       78.88     10.96 o 
   8  11   8        8.99       21.66     10.59 o 
   9  11   8        0.32        0.34     15.50 o 
  10  11   8       37.17       15.11     11.58 o 
  11  11   8       16.06       11.93     15.59 o 
  -4  12   8       13.88       29.09     15.34 o 
  -3  12   8       32.86       16.29     15.83 o 
  -2  12   8       48.60       25.42     15.89 o 
  -1  12   8        4.85        7.24     15.18 o 
   0  12   8        0.41      -13.33     15.36 o 
   1  12   8        8.64       -3.72     14.62 o 
   2  12   8       41.11       50.71     10.76 o 
   3  12   8      422.00      426.61     20.42 o 
   4  12   8      430.09      410.73     41.56 o 
   5  12   8        2.04       20.90     10.75 o 
   6  12   8       46.13       27.87     14.76 o 
   7  12   8       18.17       46.00     14.83 o 
   8  12   8        1.94       37.14     11.01 o 
   9  12   8      227.20      187.35     16.79 o 
  10  12   8       65.28       38.64     11.53 o 
  -3  13   8      135.91      105.47     11.70 o 
  -2  13   8      160.06      174.96     16.63 o 
  -1  13   8        0.36        4.04     15.71 o 
   0  13   8       99.94       73.10     15.92 o 
   1  13   8       25.44       35.00     14.72 o 
   2  13   8        1.73       18.05     11.55 o 
   3  13   8        2.37        6.87     10.83 o 
   4  13   8        0.04       13.94     10.00 o 
   5  13   8       16.36       11.23      9.07 o 
   6  13   8       38.99       46.71     14.49 o 
   7  13   8       17.00       25.68     10.82 o 
   8  13   8       13.78      -12.43     16.17 o 
   0  14   8      147.95      168.91     16.47 o 
   1  14   8       46.40       22.65     15.89 o 
   2  14   8        1.92        4.36     15.36 o 
   3  14   8      223.10      197.76     16.30 o 
   4  14   8      117.98      111.78      8.22 o 
   5  14   8        9.96        6.39     10.01 o 
   6  14   8       26.67       14.70     10.79 o 
  -5  -7   9       16.02       17.55      9.45 o 
  -4  -7   9       80.51       64.75      6.82 o 
  -3  -7   9       94.08       83.69      8.11 o 
  -2  -7   9       47.30       50.87     13.29 o 
  -1  -7   9       66.35       41.13      9.66 o 
   0  -7   9        0.09       -9.66      9.66 o 
   1  -7   9       19.80       37.77     13.49 o 
   2  -7   9        2.78       10.59     13.45 o 
   3  -7   9        6.14       15.62     13.54 o 
  -7  -6   9       16.12        9.30      7.43 o 
  -6  -6   9       68.43       69.02      9.40 o 
  -5  -6   9       18.07       37.46      9.04 o 
  -4  -6   9      154.74      141.87      9.38 o 
  -3  -6   9       10.31       10.63      6.58 o 
  -2  -6   9       12.14       28.79     21.37 o 
  -1  -6   9      123.39      116.00      7.84 o 
   0  -6   9      155.39      159.34      9.62 o 
   1  -6   9        0.66       23.81     13.34 o 
   2  -6   9       75.62       97.65      9.39 o 
   3  -6   9       27.04       24.54      9.27 o 
   4  -6   9        1.10       17.28      9.28 o 
   5  -6   9        4.61       25.44      9.57 o 
  -8  -5   9       10.61       10.73      9.33 o 
  -7  -5   9        3.18       19.98      9.04 o 
  -6  -5   9       15.81       10.75     16.14 o 
  -5  -5   9       56.42       54.87     16.87 o 
  -4  -5   9       13.79       15.52      6.23 o 
  -3  -5   9       75.50       83.71     19.95 o 
  -2  -5   9       47.07       56.31     21.15 o 
  -1  -5   9      238.26      227.50     12.82 o 
   0  -5   9      481.11      460.92     10.27 o 
   1  -5   9       36.48       52.46     13.17 o 
   2  -5   9      149.05      155.56      9.50 o 
   3  -5   9       59.77       72.69      9.27 o 
   4  -5   9        0.07       42.20     13.52 o 
   5  -5   9      188.19      164.18     14.16 o 
   6  -5   9      101.12      109.81      7.98 o 
   7  -5   9        9.45       14.53      6.83 o 
  -9  -4   9        8.83       14.05      9.18 o 
  -8  -4   9       48.31       55.18      9.22 o 
  -7  -4   9      205.44      183.38      9.70 o 
  -6  -4   9      138.62      130.27     10.81 o 
  -5  -4   9        0.39       -1.46      8.87 o 
  -4  -4   9      152.39      150.51     23.65 o 
  -3  -4   9       39.93       39.34     18.59 o 
  -2  -4   9       15.87       15.54     17.43 o 
  -1  -4   9       46.82       48.93      9.58 o 
   0  -4   9        1.17       35.34      9.08 o 
   1  -4   9        0.30       50.47     17.98 o 
   2  -4   9      243.95      263.69     32.95 o 
   3  -4   9      176.41      187.81     13.91 o 
   4  -4   9        6.53       -1.64     12.97 o 
   5  -4   9      263.98      251.02     13.72 o 
   6  -4   9      255.22      261.26     18.81 o 
   7  -4   9       15.85       30.51     12.45 o 
   8  -4   9       41.90       55.44     23.32 o 
 -10  -3   9       36.02       15.57     14.30 o 
  -9  -3   9       50.41       52.02      9.39 o 
  -8  -3   9        0.35        1.61      9.18 o 
  -7  -3   9      166.81      156.58      9.42 o 
  -6  -3   9      284.41      282.28     19.58 o 
  -5  -3   9       28.40       25.78      7.32 o 
  -4  -3   9      338.19      341.11     14.34 o 
  -3  -3   9      225.07      226.00      9.21 o 
  -2  -3   9      330.66      366.39     14.79 o 
  -1  -3   9       92.99       91.83     21.98 o 
   0  -3   9      457.55      428.38      8.23 o 
   1  -3   9       17.67        9.35      8.73 o 
   2  -3   9      123.41      132.98      9.20 o 
   3  -3   9      180.34      179.81      7.70 o 
   4  -3   9       30.75       50.43     12.78 o 
   5  -3   9        6.03       21.31      9.14 o 
   6  -3   9      250.35      263.25     24.07 o 
   7  -3   9        4.55       -0.37     25.07 o 
   8  -3   9      242.30      247.58     10.27 o 
   9  -3   9       70.27       72.20      9.47 o 
 -10  -2   9        6.41        8.60     13.32 o 
  -9  -2   9        0.56       11.77      7.85 o 
  -8  -2   9       30.56       31.56      8.57 o 
  -7  -2   9        0.18       12.85      7.41 o 
  -6  -2   9       61.21       57.44     21.80 o 
  -5  -2   9      118.70      105.44     23.46 o 
  -4  -2   9      234.78      244.34     29.28 o 
  -3  -2   9     1442.11     1422.85     86.96 o 
  -2  -2   9       48.32       39.54     10.04 o 
  -1  -2   9      340.18      333.67      7.09 o 
   0  -2   9       88.36      102.21     10.62 o 
   1  -2   9      190.26      183.98      7.62 o 
   2  -2   9      299.08      320.08      9.39 o 
   3  -2   9      264.83      231.02      7.80 o 
   4  -2   9       24.05       17.24      8.36 o 
   5  -2   9       21.89       -5.98      9.02 o 
   6  -2   9        0.32        0.82      7.65 o 
   7  -2   9       18.18       -4.57     10.16 o 
   8  -2   9       36.20       35.34     15.18 o 
   9  -2   9       96.71      119.95      9.91 o 
  10  -2   9       54.85       50.32     11.53 o 
 -10  -1   9       38.44       44.65     17.26 o 
  -9  -1   9        2.23       12.24      7.82 o 
  -8  -1   9       39.95       37.02      7.73 o 
  -7  -1   9       51.00       22.54      9.29 o 
  -6  -1   9        8.39       10.19      7.23 o 
  -5  -1   9       20.22       44.97      9.00 o 
  -4  -1   9       17.66       16.66      9.14 o 
  -3  -1   9      459.07      441.23     20.95 o 
  -2  -1   9      141.66      132.50      7.39 o 
  -1  -1   9      766.11      733.55     35.65 o 
   0  -1   9        3.05        8.11     12.27 o 
   1  -1   9       17.77       28.86     13.64 o 
   2  -1   9     2608.89     2624.62    113.82 o 
   3  -1   9     1619.30     1661.45     76.48 o 
   4  -1   9       34.08       54.21     31.35 o 
   5  -1   9      477.42      460.90     16.55 o 
   6  -1   9      103.81       91.70     10.67 o 
   7  -1   9      359.55      350.28     10.11 o 
   8  -1   9       84.15       91.29     13.93 o 
   9  -1   9        0.24       17.02      8.67 o 
  10  -1   9        0.36       -9.06      9.06 o 
 -10   0   9      100.13       84.07     11.65 o 
  -9   0   9      259.57      268.69     18.36 o 
  -8   0   9        3.30       10.98     11.37 o 
  -7   0   9      465.49      433.78      7.73 o 
  -6   0   9       29.96       35.59      6.38 o 
  -5   0   9       68.63       55.80      7.58 o 
  -4   0   9       77.32       82.48      9.18 o 
  -3   0   9     1285.05     1347.07     48.57 o 
  -2   0   9        9.98        4.18      8.29 o 
  -1   0   9      415.86      388.46      7.86 o 
   0   0   9        4.69       -1.49      7.03 o 
   1   0   9       28.10       23.02     12.91 o 
   2   0   9      435.41      456.24     10.30 o 
   3   0   9      844.20      917.95     52.08 o 
   4   0   9       81.79       79.91     13.79 o 
   5   0   9      219.77      209.48      6.13 o 
   6   0   9      677.38      669.41     10.39 o 
   7   0   9        7.60       10.94     14.16 o 
   8   0   9      412.68      389.40     25.40 o 
   9   0   9      245.63      257.19     10.38 o 
  10   0   9       44.93       49.92     15.06 o 
  11   0   9        8.26       15.51      6.95 o 
 -11   1   9        0.53        1.23      9.91 o 
 -10   1   9       39.02       43.12      7.05 o 
  -9   1   9       16.64       12.31      7.92 o 
  -8   1   9       20.96       16.75      9.46 o 
  -7   1   9      101.16       92.16      6.90 o 
  -6   1   9      372.09      373.00      9.89 o 
  -5   1   9      301.42      272.09      8.28 o 
  -4   1   9      412.17      440.76     22.34 o 
  -3   1   9      742.07      741.84      9.86 o 
  -2   1   9      359.19      352.05     13.58 o 
  -1   1   9      106.25      109.51      7.44 o 
   0   1   9        0.05        0.86      8.74 o 
   1   1   9       19.46       25.74     14.45 o 
   2   1   9      447.95      482.30      9.49 o 
   3   1   9      178.09      194.38      7.46 o 
   4   1   9       18.30       22.97      6.21 o 
   5   1   9      713.50      746.67     20.39 o 
   6   1   9     2268.03     2281.83     44.43 o 
   7   1   9       26.49       28.99      7.55 o 
   8   1   9      292.19      275.12     18.49 o 
   9   1   9       92.61      119.96     14.28 o 
  10   1   9        1.45        0.48      9.10 o 
  11   1   9      125.99      114.42      8.66 o 
 -11   2   9       38.24       37.76     13.24 o 
 -10   2   9        3.75       -6.64      9.30 o 
  -9   2   9        0.02       31.74     36.74 o 
  -8   2   9        7.48       32.47     15.75 o 
  -7   2   9      255.25      243.09      8.41 o 
  -6   2   9      604.55      570.23     10.55 o 
  -5   2   9       12.18       18.74     11.75 o 
  -4   2   9      376.58      381.65      9.53 o 
  -3   2   9       91.26      108.94      7.36 o 
  -2   2   9       77.22       90.29      7.45 o 
  -1   2   9     2054.31     2193.82     33.67 o 
   0   2   9      699.00      716.26     14.22 o 
   1   2   9      208.74      194.03      9.03 o 
   2   2   9     1331.18     1371.26     30.06 o 
   3   2   9      335.32      341.39      7.25 o 
   4   2   9       11.97       17.99      9.20 o 
   5   2   9       11.60        8.65     13.07 o 
   6   2   9       16.76       25.29      9.36 o 
   7   2   9      279.67      282.79     25.09 o 
   8   2   9       38.62       30.63      7.40 o 
   9   2   9       97.60      131.19     16.44 o 
  10   2   9        9.26       12.20     11.44 o 
  11   2   9       66.26       61.16      6.37 o 
  12   2   9      140.47      120.89      7.31 o 
 -10   3   9       39.36       42.94      8.02 o 
  -9   3   9       62.96       84.51      7.90 o 
  -8   3   9       43.48       39.46      8.25 o 
  -7   3   9       93.24      109.78      7.97 o 
  -6   3   9       20.01       17.47      9.48 o 
  -5   3   9       48.11       33.95      9.81 o 
  -4   3   9      348.59      335.29      8.08 o 
  -3   3   9       52.30       43.13      9.14 o 
  -2   3   9     1077.92     1110.60      9.58 o 
  -1   3   9     1009.53     1018.82     21.95 o 
   0   3   9     2708.20     2903.51     14.46 o 
   1   3   9      286.70      262.27      7.87 o 
   2   3   9     1511.60     1575.40     23.75 o 
   3   3   9      604.75      614.46     20.64 o 
   4   3   9      178.68      173.82      8.91 o 
   5   3   9     2220.25     2156.97     59.19 o 
   6   3   9     1562.44     1550.85     30.16 o 
   7   3   9       62.23       80.36      6.63 o 
   8   3   9       81.50       91.04      9.45 o 
   9   3   9       50.23       49.96     19.54 o 
  10   3   9       42.44       44.63      9.64 o 
  11   3   9        0.22       25.15     13.20 o 
  12   3   9       15.12       15.38      8.25 o 
 -10   4   9      153.28      184.16     21.42 o 
  -9   4   9       39.79       24.75      8.01 o 
  -8   4   9       69.50       53.93      7.00 o 
  -7   4   9      359.15      379.86      8.84 o 
  -6   4   9      464.74      439.37     39.72 o 
  -5   4   9        0.41        7.39     22.80 o 
  -4   4   9       44.93       52.55      9.09 o 
  -3   4   9       76.90       67.67      7.93 o 
  -2   4   9       11.52       12.98      9.17 o 
  -1   4   9        0.19       -6.90      8.76 o 
   0   4   9       48.57       59.11      6.32 o 
   1   4   9       59.36       72.18     15.31 o 
   2   4   9      940.78      975.89     12.90 o 
   3   4   9      818.20      802.91     35.52 o 
   4   4   9       23.43       29.24      6.41 o 
   5   4   9     1370.50     1372.54     64.25 o 
   6   4   9     1494.64     1595.63     51.37 o 
   7   4   9       95.27      106.80     13.77 o 
   8   4   9      151.35      141.87     19.17 o 
   9   4   9       80.28       84.25      7.87 o 
  10   4   9      138.63      120.14      8.17 o 
  11   4   9      179.61      159.51      7.70 o 
  12   4   9       16.31       16.45      7.13 o 
 -10   5   9       96.52       84.13      8.67 o 
  -9   5   9        7.97       11.08      6.37 o 
  -8   5   9        2.28       12.09      7.12 o 
  -7   5   9      352.70      339.46      7.29 o 
  -6   5   9      274.04      288.05     17.93 o 
  -5   5   9        0.54        2.62     25.49 o 
  -4   5   9     1061.51     1139.48     43.32 o 
  -3   5   9      152.48      170.20     18.10 o 
  -2   5   9      321.59      374.04     10.89 o 
  -1   5   9      582.44      632.22     25.37 o 
   0   5   9      699.96      713.16     32.52 o 
   1   5   9      231.76      215.35      6.59 o 
   2   5   9      363.05      352.40     13.40 o 
   3   5   9      584.90      631.88     47.84 o 
   4   5   9      463.66      474.68     21.39 o 
   5   5   9       54.30       62.13      6.42 o 
   6   5   9       62.35       62.46      7.43 o 
   7   5   9       92.05       88.11      6.79 o 
   8   5   9      461.31      464.41     23.15 o 
   9   5   9      661.46      682.37     29.03 o 
  10   5   9        4.94        2.24      7.79 o 
  11   5   9       17.66       34.91      8.64 o 
  12   5   9       22.27       23.52      8.80 o 
  -9   6   9       68.03       72.36     14.20 o 
  -8   6   9        4.29       11.40      6.99 o 
  -7   6   9       51.62       24.30      9.02 o 
  -6   6   9       17.38       23.64     11.62 o 
  -5   6   9      170.72      180.05     12.76 o 
  -4   6   9     1414.69     1401.87     65.06 o 
  -3   6   9      804.44      809.18     41.18 o 
  -2   6   9      194.96      202.96      9.84 o 
  -1   6   9     1655.76     1673.39     47.40 o 
   0   6   9      287.23      292.73     14.50 o 
   1   6   9      367.87      432.64     11.25 o 
   2   6   9      834.11      881.78     33.35 o 
   3   6   9      698.95      720.39     16.42 o 
   4   6   9       54.58       64.02      6.68 o 
   5   6   9      302.53      296.79     26.55 o 
   6   6   9        2.94        9.57      9.87 o 
   7   6   9       69.30       71.30      6.69 o 
   8   6   9       71.05       88.30      7.66 o 
   9   6   9      343.53      365.98     29.62 o 
  10   6   9      169.43      171.09     31.84 o 
  11   6   9       24.00       25.08      9.19 o 
  12   6   9       24.64       40.88     10.35 o 
  -9   7   9       37.71       25.99      9.34 o 
  -8   7   9        4.18       19.65     23.23 o 
  -7   7   9       68.92       85.71      9.98 o 
  -6   7   9       34.06       57.79     10.30 o 
  -5   7   9        5.68       23.91      7.25 o 
  -4   7   9       76.46       80.36      8.58 o 
  -3   7   9      856.25      752.60     37.84 o 
  -2   7   9       52.41       52.19      7.09 o 
  -1   7   9      766.62      829.55     54.26 o 
   0   7   9      246.59      259.53     15.83 o 
   1   7   9        5.95        5.99      6.56 o 
   2   7   9     4674.88     4742.11    265.71 o 
   3   7   9     2361.72     2404.58    123.65 o 
   4   7   9       58.89       79.22      6.54 o 
   5   7   9      114.38       97.33     12.77 o 
   6   7   9       15.50       23.40      6.92 o 
   7   7   9      128.48      136.66      8.36 o 
   8   7   9      206.20      195.70     13.71 o 
   9   7   9       34.36       29.56     10.50 o 
  10   7   9       18.11       23.85      8.08 o 
  11   7   9        2.39        5.47      6.82 o 
  12   7   9       38.67       45.78      8.37 o 
  -8   8   9       84.81      124.79     11.03 o 
  -7   8   9       73.67       74.23      7.23 o 
  -6   8   9       81.32       86.00      7.36 o 
  -5   8   9      124.93      115.61     11.08 o 
  -4   8   9       77.84      118.22     30.62 o 
  -3   8   9      228.22      253.68      9.12 o 
  -2   8   9       24.90       37.67     10.71 o 
  -1   8   9      141.62      151.44      8.36 o 
   0   8   9      863.67      912.32     58.36 o 
   1   8   9      724.67      688.53     53.37 o 
   2   8   9      721.92      654.59     50.57 o 
   3   8   9       22.22       30.92     11.33 o 
   4   8   9      206.34      207.81     11.12 o 
   5   8   9      854.06      819.64     61.76 o 
   6   8   9      418.98      437.49     15.30 o 
   7   8   9      323.31      270.57      9.36 o 
   8   8   9      276.62      258.28     24.69 o 
   9   8   9      115.16      107.31      8.38 o 
  10   8   9       75.13       70.40      7.81 o 
  11   8   9        0.94      -14.46     14.46 o 
  12   8   9        8.00        6.71     10.18 o 
  -8   9   9       15.48       17.61      6.99 o 
  -7   9   9      238.24      247.57     14.62 o 
  -6   9   9      157.06      156.88     17.81 o 
  -5   9   9      136.53      133.70     10.23 o 
  -4   9   9      777.18      788.82     44.62 o 
  -3   9   9      232.67      235.27     14.85 o 
  -2   9   9      115.83      125.91      8.65 o 
  -1   9   9       82.91      101.54     17.46 o 
   0   9   9        2.00        2.02      9.97 o 
   1   9   9       31.97       48.65     10.13 o 
   2   9   9      765.07      790.27     37.38 o 
   3   9   9       79.54       97.84      7.08 o 
   4   9   9       62.08       64.78     13.11 o 
   5   9   9      786.10      788.50     33.47 o 
   6   9   9      474.95      457.32     18.04 o 
   7   9   9      149.53      148.66      7.28 o 
   8   9   9       72.28       69.21     12.36 o 
   9   9   9       43.44       50.43     14.54 o 
  10   9   9       39.80       -6.07     14.81 o 
  11   9   9       63.15       63.02     10.54 o 
  12   9   9       83.59       60.28     10.73 o 
  -7  10   9       94.90       93.55     26.32 o 
  -6  10   9       42.46       29.22     21.36 o 
  -5  10   9        1.58        9.77     10.54 o 
  -4  10   9      739.22      681.79     45.29 o 
  -3  10   9       38.69       24.34     16.72 o 
  -2  10   9      120.30      136.84      8.73 o 
  -1  10   9     1152.09     1177.16     40.63 o 
   0  10   9      451.82      469.71      9.73 o 
   1  10   9        2.18       -6.44      8.14 o 
   2  10   9      175.62      176.70     23.90 o 
   3  10   9      243.42      204.84     15.90 o 
   4  10   9       21.91       20.76      7.96 o 
   5  10   9       43.10       51.91      7.42 o 
   6  10   9       49.50       38.21      7.74 o 
   7  10   9        8.80       19.81      8.14 o 
   8  10   9       15.29       30.40     13.94 o 
   9  10   9        7.43      -15.00     15.00 o 
  10  10   9      105.57      139.45     15.34 o 
  11  10   9       27.72       45.26     15.37 o 
  -6  11   9        2.89       33.38     14.97 o 
  -5  11   9       21.10       13.08      8.57 o 
  -4  11   9      102.51       89.12      7.79 o 
  -3  11   9        3.88       -0.52      8.82 o 
  -2  11   9       57.32       59.46     15.15 o 
  -1  11   9      461.95      448.12     24.83 o 
   0  11   9      363.28      356.75     43.70 o 
   1  11   9       17.34       15.13     10.61 o 
   2  11   9      193.96      218.43     11.87 o 
   3  11   9      164.35      164.13     15.54 o 
   4  11   9      186.86      192.92      8.98 o 
   5  11   9      414.84      436.08     33.95 o 
   6  11   9      280.22      298.82     19.84 o 
   7  11   9       25.40       34.77     14.60 o 
   8  11   9        9.46      -10.24     10.24 o 
   9  11   9       55.31       22.29     10.87 o 
  10  11   9       17.84       11.05     15.23 o 
  -4  12   9       26.36       43.01     10.66 o 
  -3  12   9        4.13       -7.77      8.67 o 
  -2  12   9       26.43       26.86      8.75 o 
  -1  12   9        0.37       12.92     11.35 o 
   0  12   9       13.46       11.20      8.40 o 
   1  12   9      102.37      113.79     10.38 o 
   2  12   9      170.17      178.81     11.91 o 
   3  12   9       96.15      108.23     10.51 o 
   4  12   9        1.88       -0.22      9.56 o 
   5  12   9      205.27      175.63     20.33 o 
   6  12   9      185.42      171.46     11.93 o 
   7  12   9        0.44        1.57     14.35 o 
   8  12   9       36.15       39.89     10.91 o 
   9  12   9        1.84       -5.12     11.07 o 
  -2  13   9       12.47       26.05     15.90 o 
  -1  13   9      200.09      175.02     11.95 o 
   0  13   9       20.27       19.13     15.18 o 
   1  13   9       17.69       34.81     14.62 o 
   2  13   9        1.36        3.44     14.47 o 
   3  13   9       17.54       36.42     14.21 o 
   4  13   9       58.32       57.36     13.79 o 
   5  13   9       90.82       78.91     11.20 o 
   6  13   9        0.01        6.93     10.62 o 
   7  13   9       57.90       49.21     15.15 o 
   8  13   9       55.26       58.74     15.41 o 
   1  14   9        3.70        4.75     15.29 o 
   2  14   9      122.51      121.65     15.48 o 
   3  14   9       26.27       27.57     14.79 o 
   4  14   9        6.43       10.70     10.07 o 
   5  14   9       19.11        7.86      9.16 o 
  -5  -6  10       68.89       68.76      9.29 o 
  -4  -6  10       90.75       99.72     18.98 o 
  -3  -6  10        3.94       32.04     20.06 o 
  -2  -6  10       69.80       64.58     18.77 o 
  -1  -6  10       48.41       42.87      9.37 o 
   0  -6  10       28.32       -0.62     13.33 o 
   1  -6  10      102.50       88.29      9.53 o 
   2  -6  10       50.99        5.83     13.45 o 
   3  -6  10        1.18       -9.53      9.53 o 
  -7  -5  10       31.34       23.37     10.60 o 
  -6  -5  10        0.12       -9.38     14.19 o 
  -5  -5  10        3.39       -5.11      9.51 o 
  -4  -5  10       47.12       35.84     19.97 o 
  -3  -5  10       25.87       36.55     21.13 o 
  -2  -5  10       81.83      102.11     19.99 o 
  -1  -5  10      205.77      217.23     12.73 o 
   0  -5  10        0.90       -3.84     29.20 o 
   1  -5  10      218.10      167.57     10.20 o 
   2  -5  10      130.90      101.78      9.71 o 
   3  -5  10        6.03        0.62      9.48 o 
   4  -5  10       65.04       55.67     13.80 o 
   5  -5  10        8.64       24.61     13.63 o 
  -8  -4  10       46.25       47.90      9.38 o 
  -7  -4  10        5.79       19.57     16.99 o 
  -6  -4  10        6.43       -1.60     12.82 o 
  -5  -4  10       74.10       88.30     12.03 o 
  -4  -4  10        0.42        3.24     11.68 o 
  -3  -4  10        9.07       20.10     18.75 o 
  -2  -4  10       45.33       51.68      7.45 o 
  -1  -4  10      105.20      139.02      7.62 o 
   0  -4  10      100.36      101.95     11.23 o 
   1  -4  10      147.45      120.96      7.69 o 
   2  -4  10      111.25      137.16      9.42 o 
   3  -4  10       18.37        4.27     12.90 o 
   4  -4  10      247.11      220.86     14.00 o 
   5  -4  10      331.16      302.12     14.14 o 
   6  -4  10        3.24       -9.34      9.34 o 
   7  -4  10       87.00       67.34      7.91 o 
  -8  -3  10       66.48       35.72      7.68 o 
  -7  -3  10       97.15       87.77      7.62 o 
  -6  -3  10       12.16       11.17      9.14 o 
  -5  -3  10       67.14       63.26      8.59 o 
  -4  -3  10       34.09       54.09      9.26 o 
  -3  -3  10      134.77      101.28      7.83 o 
  -2  -3  10      122.72      107.32     10.71 o 
  -1  -3  10       96.26       80.50      8.35 o 
   0  -3  10        0.32       14.32      8.83 o 
   1  -3  10        3.51        2.58      7.48 o 
   2  -3  10       43.39       46.07     11.13 o 
   3  -3  10        1.60       -5.93      7.40 o 
   4  -3  10      200.93      199.43     13.33 o 
   5  -3  10      127.62      143.61      9.87 o 
   6  -3  10        0.88        5.98     11.60 o 
   7  -3  10       55.44       70.07     12.94 o 
   8  -3  10       76.55       84.00     16.35 o 
  -9  -2  10       10.83        2.87      9.58 o 
  -8  -2  10       44.77       35.15     16.85 o 
  -7  -2  10       53.63       57.74      7.63 o 
  -6  -2  10        0.56        8.05     11.54 o 
  -5  -2  10      326.67      323.63      9.52 o 
  -4  -2  10      280.52      255.04      7.92 o 
  -3  -2  10      207.42      188.69      7.99 o 
  -2  -2  10     1039.40     1055.26     11.00 o 
  -1  -2  10      355.22      347.03     20.27 o 
   0  -2  10       27.29        3.36      8.89 o 
   1  -2  10      100.04      108.20     24.99 o 
   2  -2  10        6.65        7.10      7.25 o 
   3  -2  10      105.65       73.66      9.05 o 
   4  -2  10       54.62       64.53      7.46 o 
   5  -2  10        0.82       13.72      8.93 o 
   6  -2  10        2.44       -9.78     14.30 o 
   7  -2  10       68.60       84.49      7.71 o 
   8  -2  10      235.63      248.08      8.62 o 
   9  -2  10        5.79        1.48     26.37 o 
  -9  -1  10       50.54       62.15     17.37 o 
  -8  -1  10       70.51       50.52      7.73 o 
  -7  -1  10        0.29       10.92      9.16 o 
  -6  -1  10        1.04       -6.74     11.32 o 
  -5  -1  10       77.27      101.00     14.64 o 
  -4  -1  10      321.30      335.20      9.78 o 
  -3  -1  10      127.02      132.80     10.21 o 
  -2  -1  10      710.28      721.86     10.27 o 
  -1  -1  10      324.26      288.02      7.66 o 
   0  -1  10       64.77       85.09     22.22 o 
   1  -1  10      891.76      864.04     23.79 o 
   2  -1  10      767.81      687.16      8.72 o 
   3  -1  10      159.19      166.54     19.20 o 
   4  -1  10      100.11      101.67      9.31 o 
   5  -1  10      306.86      317.93      7.84 o 
   6  -1  10       32.53       37.35      9.30 o 
   7  -1  10       58.18       59.69     22.14 o 
   8  -1  10       23.47       33.66      7.92 o 
   9  -1  10       50.63       44.27     11.16 o 
  10  -1  10        6.22       19.61     16.53 o 
 -10   0  10       17.40       26.72      9.80 o 
  -9   0  10       13.01        4.74      6.90 o 
  -8   0  10       10.49       -7.81      7.81 o 
  -7   0  10      116.66      139.84      9.62 o 
  -6   0  10       27.76       34.75      6.55 o 
  -5   0  10       97.64      129.11     10.11 o 
  -4   0  10       54.44       67.49     18.20 o 
  -3   0  10       61.67       99.63      9.09 o 
  -2   0  10       54.34       62.26     10.19 o 
  -1   0  10      300.54      274.75      7.67 o 
   0   0  10      747.38      748.45     10.08 o 
   1   0  10      557.67      587.65     13.25 o 
   2   0  10      422.65      416.06     16.39 o 
   3   0  10      212.62      214.57      7.56 o 
   4   0  10      157.29      195.39     33.79 o 
   5   0  10      237.31      223.95     12.26 o 
   6   0  10       81.15       97.06      9.19 o 
   7   0  10      341.26      329.94     17.52 o 
   8   0  10      221.73      235.41     10.07 o 
   9   0  10        5.27       34.91     12.69 o 
  10   0  10       16.92       33.44     21.02 o 
 -10   1  10       20.19       22.98      6.98 o 
  -9   1  10       23.55        8.39      7.94 o 
  -8   1  10      163.77      181.12     26.90 o 
  -7   1  10       35.15       26.22     22.51 o 
  -6   1  10      170.15      157.40      7.08 o 
  -5   1  10     1051.79     1025.12     11.21 o 
  -4   1  10      816.52      819.04      9.16 o 
  -3   1  10        9.12        6.33     13.89 o 
  -2   1  10     1346.03     1375.20     62.68 o 
  -1   1  10      395.84      370.91      7.05 o 
   0   1  10       52.30       62.86     17.72 o 
   1   1  10       17.91       39.19      6.92 o 
   2   1  10       15.06       16.39      9.12 o 
   3   1  10       83.33       84.54     18.17 o 
   4   1  10      745.31      714.89     11.29 o 
   5   1  10      194.83      251.00     34.40 o 
   6   1  10        3.84       21.76      6.06 o 
   7   1  10      682.18      648.46     24.39 o 
   8   1  10      642.80      679.84     15.75 o 
   9   1  10        2.23        0.59      7.85 o 
  10   1  10       57.83       56.12      9.91 o 
  11   1  10       19.45       44.16      6.91 o 
 -10   2  10        0.67        8.31      7.06 o 
  -9   2  10        0.09        6.60     22.96 o 
  -8   2  10       37.08       43.12     13.47 o 
  -7   2  10       88.32       74.05      6.78 o 
  -6   2  10        4.28       -7.71      7.71 o 
  -5   2  10      961.64      932.95     31.95 o 
  -4   2  10      504.74      512.56     14.30 o 
  -3   2  10        2.59       14.94      7.10 o 
  -2   2  10      488.63      533.15     13.88 o 
  -1   2  10      790.52      809.74     22.93 o 
   0   2  10      731.20      743.45     56.82 o 
   1   2  10      474.29      544.81      8.08 o 
   2   2  10     1397.67     1372.33     26.34 o 
   3   2  10       98.54       91.49      7.25 o 
   4   2  10       51.30       57.22      7.41 o 
   5   2  10       22.74       50.33     17.65 o 
   6   2  10      197.16      194.42     12.55 o 
   7   2  10       10.89       20.90      7.42 o 
   8   2  10       76.43       97.63      9.92 o 
   9   2  10        0.13       -2.28     36.85 o 
  10   2  10      139.63      172.64     27.30 o 
  11   2  10       53.28       52.20      6.37 o 
 -10   3  10        0.24       -4.35      8.22 o 
  -9   3  10        0.41        4.85      9.97 o 
  -8   3  10        1.08       12.68      9.44 o 
  -7   3  10        7.98        7.28      7.43 o 
  -6   3  10       61.13       54.84      9.63 o 
  -5   3  10       19.83       38.28      9.44 o 
  -4   3  10       55.56       56.77     15.32 o 
  -3   3  10      144.45      145.13     15.22 o 
  -2   3  10      366.18      355.21      7.29 o 
  -1   3  10     3034.15     2996.25     76.10 o 
   0   3  10      378.31      423.35      8.20 o 
   1   3  10      429.22      473.87      9.43 o 
   2   3  10      722.61      826.18     14.55 o 
   3   3  10       55.53       46.47      6.36 o 
   4   3  10      949.57      950.90     25.07 o 
   5   3  10      223.15      234.29     17.11 o 
   6   3  10      227.18      213.82     12.50 o 
   7   3  10      227.49      213.40      7.20 o 
   8   3  10        1.16       20.05     16.24 o 
   9   3  10        0.37        3.46     12.96 o 
  10   3  10       13.56       15.67      7.87 o 
  11   3  10      145.11      152.11      7.34 o 
  12   3  10       82.69       81.48      7.27 o 
 -10   4  10        8.55       -7.15      7.15 o 
  -9   4  10       23.11       -0.45      9.47 o 
  -8   4  10      143.47      141.09     17.35 o 
  -7   4  10       65.76       73.25      8.26 o 
  -6   4  10       62.58       92.67      9.64 o 
  -5   4  10      448.64      462.30     11.92 o 
  -4   4  10       20.97        2.37      9.03 o 
  -3   4  10      154.08      147.89     11.19 o 
  -2   4  10       19.95        0.44      9.08 o 
  -1   4  10       11.88       16.23      8.69 o 
   0   4  10       51.68       56.00      9.88 o 
   1   4  10      172.73      181.82     17.19 o 
   2   4  10        3.14        9.56      6.48 o 
   3   4  10      106.71      105.85      5.81 o 
   4   4  10     2152.90     2225.90     40.45 o 
   5   4  10     1686.72     1762.19     35.72 o 
   6   4  10       73.61       96.05     12.02 o 
   7   4  10      392.81      386.70     11.15 o 
   8   4  10       42.75       52.77     22.17 o 
   9   4  10      109.05       99.40     16.05 o 
  10   4  10       63.06       46.70     13.52 o 
  11   4  10       14.91        9.08      7.60 o 
  12   4  10        2.06       19.68      8.22 o 
  -9   5  10      125.35      119.98      8.77 o 
  -8   5  10      251.48      228.92     18.23 o 
  -7   5  10      226.23      200.71     19.20 o 
  -6   5  10       57.04       61.12     26.38 o 
  -5   5  10      423.34      431.27     12.87 o 
  -4   5  10       64.93       76.51     21.64 o 
  -3   5  10       59.51       67.24      9.50 o 
  -2   5  10      383.79      430.76      8.21 o 
  -1   5  10      596.99      613.88     13.77 o 
   0   5  10       13.37       30.51      7.40 o 
   1   5  10      493.60      493.70     15.67 o 
   2   5  10        1.69       24.64      8.51 o 
   3   5  10        4.52       20.27      6.97 o 
   4   5  10      354.92      344.99     22.51 o 
   5   5  10      913.49      987.97     34.38 o 
   6   5  10       23.58       38.31      7.44 o 
   7   5  10      278.24      277.14     17.84 o 
   8   5  10      279.73      281.43      9.96 o 
   9   5  10       47.31       44.50      7.75 o 
  10   5  10      362.34      332.65     37.98 o 
  11   5  10      172.06      173.39      8.35 o 
  12   5  10        3.90       21.19      7.16 o 
  -9   6  10        2.51       35.30      8.04 o 
  -8   6  10       19.48       35.12     11.38 o 
  -7   6  10       85.63       87.14     11.90 o 
  -6   6  10        6.95       14.21      7.17 o 
  -5   6  10      344.34      352.14     34.97 o 
  -4   6  10      728.66      659.43      8.22 o 
  -3   6  10      703.24      632.08      7.42 o 
  -2   6  10      504.26      480.83     17.35 o 
  -1   6  10     1007.99      993.09     31.39 o 
   0   6  10     1151.24     1096.10     52.22 o 
   1   6  10     1700.99     1797.13     50.30 o 
   2   6  10       94.27      106.42      7.50 o 
   3   6  10      446.13      461.97     12.97 o 
   4   6  10      220.43      232.96     13.42 o 
   5   6  10      431.72      409.96      8.09 o 
   6   6  10        4.81       13.64      7.34 o 
   7   6  10       62.05       83.46      7.62 o 
   8   6  10      591.90      593.30     69.54 o 
   9   6  10      170.07      176.06     19.41 o 
  10   6  10       73.67       81.02     15.06 o 
  11   6  10       78.27       74.26      7.46 o 
  12   6  10        4.60       -7.24      7.24 o 
  -8   7  10        2.45       -8.23      8.23 o 
  -7   7  10       24.35       34.01     15.35 o 
  -6   7  10        3.40       28.77      9.73 o 
  -5   7  10       57.84       60.16      7.08 o 
  -4   7  10       47.10       36.81     12.37 o 
  -3   7  10        1.31        1.61     11.22 o 
  -2   7  10      276.94      265.01     13.00 o 
  -1   7  10      223.17      226.56     14.55 o 
   0   7  10      543.01      571.46     19.86 o 
   1   7  10     1399.43     1463.17     65.25 o 
   2   7  10       42.13       60.21      6.81 o 
   3   7  10       58.22       71.27     10.96 o 
   4   7  10      791.67      781.86     24.31 o 
   5   7  10      417.68      407.02     21.76 o 
   6   7  10      109.63      105.21      7.64 o 
   7   7  10        7.15       -2.51      7.08 o 
   8   7  10       10.20       24.03      7.62 o 
   9   7  10      124.84      112.86      9.84 o 
  10   7  10        5.02        4.59      8.52 o 
  11   7  10        0.32       -0.77      9.28 o 
  12   7  10        4.51       16.14      9.62 o 
  -8   8  10      132.98      143.58      8.54 o 
  -7   8  10       23.32       44.96     20.18 o 
  -6   8  10       14.47       32.87      7.34 o 
  -5   8  10       52.62       58.47     21.59 o 
  -4   8  10       81.74      110.04     28.98 o 
  -3   8  10       61.57       72.94     28.16 o 
  -2   8  10      206.12      179.67     15.11 o 
  -1   8  10       19.54       30.45      9.97 o 
   0   8  10      557.96      547.27     42.29 o 
   1   8  10      371.30      344.79     19.31 o 
   2   8  10     1812.35     1830.19    104.30 o 
   3   8  10        2.51       13.06      6.58 o 
   4   8  10      351.38      338.50     25.29 o 
   5   8  10      144.90      152.24     10.39 o 
   6   8  10       31.13       42.34      8.12 o 
   7   8  10      786.00      771.96     20.52 o 
   8   8  10      612.82      588.62     17.15 o 
   9   8  10        2.29       28.44      9.67 o 
  10   8  10       69.72       68.95      8.35 o 
  11   8  10       21.99       13.21     11.16 o 
  -7   9  10       30.03       15.05     12.31 o 
  -6   9  10       27.14       38.79      8.44 o 
  -5   9  10      470.43      445.64     53.53 o 
  -4   9  10      359.96      329.22     47.09 o 
  -3   9  10       76.30       93.06     14.68 o 
  -2   9  10      167.72      175.60     24.64 o 
  -1   9  10        2.34       18.44     35.82 o 
   0   9  10        2.85        6.46      7.50 o 
   1   9  10       21.79       34.91      8.10 o 
   2   9  10        8.80       -2.69      7.02 o 
   3   9  10       27.62       45.94      7.93 o 
   4   9  10      128.88      151.71     18.35 o 
   5   9  10      197.01      227.03     13.75 o 
   6   9  10       19.88       19.75      6.96 o 
   7   9  10      443.76      436.43      9.68 o 
   8   9  10      190.86      216.04      7.86 o 
   9   9  10       53.90       62.60      9.30 o 
  10   9  10       48.98       28.72     14.51 o 
  11   9  10        0.48       11.93     14.19 o 
  -6  10  10       25.35       34.16     29.44 o 
  -5  10  10      161.99      153.36     21.44 o 
  -4  10  10      164.02      173.03     38.18 o 
  -3  10  10       14.79       41.32     15.83 o 
  -2  10  10      534.49      543.42     14.57 o 
  -1  10  10      135.99      142.16     12.58 o 
   0  10  10      225.33      218.27     10.58 o 
   1  10  10      266.40      276.12     10.74 o 
   2  10  10      273.55      303.39     15.50 o 
   3  10  10       29.53       32.03      9.91 o 
   4  10  10       46.47       54.63     20.16 o 
   5  10  10       12.09       24.71     17.15 o 
   6  10  10      164.58      183.26     11.69 o 
   7  10  10        2.31        5.64      9.02 o 
   8  10  10        0.94        6.00     12.16 o 
   9  10  10        7.83       31.21     14.23 o 
  10  10  10       81.71       70.20     15.30 o 
  11  10  10       90.88      109.40     15.64 o 
  -5  11  10        2.65       -2.06      8.55 o 
  -4  11  10        9.71       20.58     10.56 o 
  -3  11  10       66.59       46.12     11.05 o 
  -2  11  10      403.97      363.76     16.52 o 
  -1  11  10      216.32      251.17     25.82 o 
   0  11  10      154.11      189.48     43.78 o 
   1  11  10      472.95      418.82     15.81 o 
   2  11  10       67.19       47.95     10.00 o 
   3  11  10       25.05       26.74     10.29 o 
   4  11  10      169.42      193.93     18.00 o 
   5  11  10      223.74      240.12     21.69 o 
   6  11  10       42.96       54.06     16.21 o 
   7  11  10       67.80       51.17      8.80 o 
   8  11  10        8.86       29.23     14.26 o 
   9  11  10       12.10       29.95     10.17 o 
  10  11  10       18.32       17.85     10.66 o 
  -4  12  10        3.95       13.77      8.83 o 
  -3  12  10        0.76        5.54     10.53 o 
  -2  12  10       24.27       16.37     25.06 o 
  -1  12  10       61.65       70.74      7.43 o 
   0  12  10       12.05        9.26     22.70 o 
   1  12  10      190.98      209.72     23.07 o 
   2  12  10        5.11       14.77      8.51 o 
   3  12  10       13.17       15.90     10.08 o 
   4  12  10      718.24      737.64     63.37 o 
   5  12  10      171.54      192.27      9.93 o 
   6  12  10        1.20      -11.07     11.07 o 
   7  12  10       40.59       42.05     10.40 o 
   8  12  10        0.36       21.23     14.54 o 
   9  12  10       53.98       43.30     10.86 o 
  -2  13  10       27.24       43.05     24.20 o 
  -1  13  10       70.07       85.46      8.74 o 
   0  13  10        0.28        5.08      8.82 o 
   1  13  10        1.13       -1.17     10.47 o 
   2  13  10       10.57       27.35     10.56 o 
   3  13  10       17.92       21.32     10.21 o 
   4  13  10       25.08       35.02     14.05 o 
   5  13  10       25.99       24.16     10.52 o 
   6  13  10       14.99       14.37     11.58 o 
   7  13  10       97.79       87.27     14.83 o 
   2  14  10        0.47       -1.68     14.83 o 
   3  14  10        3.41       21.16     14.37 o 
   4  14  10       58.03       55.28     14.70 o 
   5  14  10        2.55        2.08     13.87 o 
  -5  -5  11       24.15        5.60     12.80 o 
  -4  -5  11        1.08        2.83     21.48 o 
  -3  -5  11       52.56       57.77      7.43 o 
  -2  -5  11       31.41       50.71      9.14 o 
  -1  -5  11       40.42       47.34      8.58 o 
   0  -5  11      214.64      172.99     25.47 o 
   1  -5  11       34.95       45.49     13.10 o 
   2  -5  11        7.73       16.86     13.36 o 
   3  -5  11       28.69       31.33     13.84 o 
  -6  -4  11        6.07        5.95      9.03 o 
  -5  -4  11       33.63       25.09     10.65 o 
  -4  -4  11        4.81       29.41      8.93 o 
  -3  -4  11       36.84       29.22      6.57 o 
  -2  -4  11       50.69       57.98     12.07 o 
  -1  -4  11        0.03       29.68      7.26 o 
   0  -4  11       92.96      108.13     26.62 o 
   1  -4  11       66.19       63.63      8.17 o 
   2  -4  11        1.43      -13.08     13.08 o 
   3  -4  11      112.06      122.55      9.74 o 
   4  -4  11       47.80       48.28     13.84 o 
   5  -4  11        1.39      -14.03     14.03 o 
  -7  -3  11       14.18       22.52     11.10 o 
  -6  -3  11      103.81       95.97     17.90 o 
  -5  -3  11       40.29       53.68      9.10 o 
  -4  -3  11        5.85       14.70     18.28 o 
  -3  -3  11       45.50       47.63      7.53 o 
  -2  -3  11       14.52        9.65      7.31 o 
  -1  -3  11       17.59       14.73     11.76 o 
   0  -3  11        0.13       -7.27      7.27 o 
   1  -3  11        2.43       13.28     14.49 o 
   2  -3  11       44.15       56.97     10.09 o 
   3  -3  11      157.97      160.54      7.03 o 
   4  -3  11      254.28      220.98     10.50 o 
   5  -3  11        1.35       16.20      9.80 o 
   6  -3  11       61.38       48.69      7.92 o 
   7  -3  11       82.22       69.07     11.28 o 
  -8  -2  11       79.67       58.00     14.64 o 
  -7  -2  11        2.29       -1.04     17.04 o 
  -6  -2  11       54.59       56.90     10.10 o 
  -5  -2  11       18.52       22.82      6.79 o 
  -4  -2  11        1.06       -6.57      9.06 o 
  -3  -2  11      646.90      570.23     44.38 o 
  -2  -2  11      116.33       94.13      7.47 o 
  -1  -2  11        0.92       23.22     19.26 o 
   0  -2  11      402.70      373.62     31.45 o 
   1  -2  11       18.66       32.97      7.38 o 
   2  -2  11      133.94      112.19     19.61 o 
   3  -2  11        1.23       21.35     17.05 o 
   4  -2  11        7.38       28.72      9.29 o 
   5  -2  11       19.23       21.08      9.11 o 
   6  -2  11        0.78        4.88      6.72 o 
   7  -2  11       87.47       87.19     21.73 o 
   8  -2  11        0.06       10.09      6.86 o 
  -8  -1  11       35.91       53.55     11.49 o 
  -7  -1  11       13.91        6.11     16.09 o 
  -6  -1  11       21.17       19.94     14.84 o 
  -5  -1  11       14.81       40.74     19.58 o 
  -4  -1  11      113.25      120.00      9.31 o 
  -3  -1  11      287.59      287.71     27.60 o 
  -2  -1  11      315.29      307.52     37.68 o 
  -1  -1  11        5.47       -7.17      7.17 o 
   0  -1  11      530.44      540.09     23.22 o 
   1  -1  11       91.59       91.64     17.56 o 
   2  -1  11      119.63      133.46     15.42 o 
   3  -1  11      367.33      368.06      7.22 o 
   4  -1  11      213.15      208.85     22.14 o 
   5  -1  11        0.41        9.10     18.72 o 
   6  -1  11       41.36       56.04      7.69 o 
   7  -1  11        3.19       -0.82      7.59 o 
   8  -1  11       11.56        8.90      6.67 o 
   9  -1  11        5.96       25.74      8.71 o 
  -9   0  11       45.04       21.70      7.82 o 
  -8   0  11        7.87       17.34      7.93 o 
  -7   0  11        4.61       22.41      6.57 o 
  -6   0  11        0.21        2.64     18.19 o 
  -5   0  11        0.32       20.29      7.81 o 
  -4   0  11       66.26       55.77     15.41 o 
  -3   0  11        3.81       24.41      8.87 o 
  -2   0  11      240.15      217.88     31.88 o 
  -1   0  11      154.16      140.40      7.83 o 
   0   0  11      367.48      354.72      7.97 o 
   1   0  11      544.26      487.35     27.31 o 
   2   0  11        2.33       -7.38      7.38 o 
   3   0  11     1215.73     1266.01     13.03 o 
   4   0  11      372.04      412.05     53.81 o 
   5   0  11       29.46       23.01      8.87 o 
   6   0  11      272.50      240.37     25.23 o 
   7   0  11       30.31       33.25      7.84 o 
   8   0  11       59.67       44.39     14.30 o 
   9   0  11       99.11       72.09      8.08 o 
  10   0  11        0.59        9.21     14.26 o 
  -9   1  11       92.67      101.76     12.35 o 
  -8   1  11       46.17       55.24     27.78 o 
  -7   1  11        4.74        6.02      7.96 o 
  -6   1  11      258.76      232.51     10.86 o 
  -5   1  11       70.40       70.41     11.31 o 
  -4   1  11      201.34      196.58      9.37 o 
  -3   1  11      128.74      101.94     11.29 o 
  -2   1  11       98.87      110.92      6.52 o 
  -1   1  11        1.65        2.18      6.06 o 
   0   1  11       14.09       40.45      6.96 o 
   1   1  11      583.15      591.34     15.03 o 
   2   1  11       86.05       81.61      7.29 o 
   3   1  11      297.80      310.69     11.81 o 
   4   1  11       27.42        6.54     10.01 o 
   5   1  11      124.35      126.89      6.65 o 
   6   1  11      328.26      361.90     11.16 o 
   7   1  11      355.09      331.83     10.21 o 
   8   1  11       15.44       29.31     18.03 o 
   9   1  11      162.04      135.44     10.15 o 
  10   1  11        0.78       15.57      7.88 o 
  -9   2  11       19.63       23.58     12.20 o 
  -8   2  11        0.97        4.45      9.50 o 
  -7   2  11       64.76       55.76      9.49 o 
  -6   2  11      284.18      267.59      8.30 o 
  -5   2  11      235.15      214.60     12.58 o 
  -4   2  11       54.48       62.32     19.13 o 
  -3   2  11      669.81      663.14      8.82 o 
  -2   2  11      382.75      408.99      9.50 o 
  -1   2  11      769.49      799.09     10.10 o 
   0   2  11      745.95      786.73     21.32 o 
   1   2  11       60.07       65.43     14.02 o 
   2   2  11       25.84       28.18     18.02 o 
   3   2  11      174.64      140.16     14.00 o 
   4   2  11       29.46       17.03      7.93 o 
   5   2  11        8.82        8.32      6.43 o 
   6   2  11      138.75      160.08     10.37 o 
   7   2  11      204.67      243.75      9.21 o 
   8   2  11       23.54       54.86      9.49 o 
   9   2  11       37.27       46.09      6.81 o 
  10   2  11      122.03      139.35      8.24 o 
  11   2  11       18.17       25.28      8.05 o 
  -9   3  11        7.24       13.58      9.75 o 
  -8   3  11        3.93       -6.97      6.97 o 
  -7   3  11       12.04       17.69      9.55 o 
  -6   3  11       10.46       16.20      7.88 o 
  -5   3  11      157.21      138.72     11.12 o 
  -4   3  11        7.92       -1.77      8.60 o 
  -3   3  11      842.46      809.21     29.43 o 
  -2   3  11      221.91      190.76     20.08 o 
  -1   3  11      157.15      142.78      7.62 o 
   0   3  11     2510.80     2551.97     62.42 o 
   1   3  11      411.65      396.24      8.39 o 
   2   3  11       62.67       63.58     16.29 o 
   3   3  11      198.18      186.80      6.62 o 
   4   3  11        6.53       10.83      9.47 o 
   5   3  11       77.36       79.29      9.88 o 
   6   3  11      163.33      148.51      8.34 o 
   7   3  11       69.18       68.85      6.68 o 
   8   3  11        3.21       20.40     31.67 o 
   9   3  11       16.24       37.52     15.81 o 
  10   3  11      220.76      257.46     20.33 o 
  11   3  11        0.86        9.68     15.76 o 
  -9   4  11       58.52       54.33      7.38 o 
  -8   4  11        0.22       20.85     10.45 o 
  -7   4  11       42.00       44.35     17.88 o 
  -6   4  11       42.41       47.65     25.41 o 
  -5   4  11       43.12       60.79     18.11 o 
  -4   4  11        0.74       -8.46      8.46 o 
  -3   4  11       63.70       42.32      7.46 o 
  -2   4  11      503.03      484.06      9.88 o 
  -1   4  11      122.14      118.19     11.16 o 
   0   4  11     2621.64     2481.44     15.68 o 
   1   4  11       22.29        6.92     11.31 o 
   2   4  11      177.29      185.29      6.56 o 
   3   4  11      533.20      540.75     12.63 o 
   4   4  11     1073.71     1037.29     23.05 o 
   5   4  11      297.25      256.87     15.56 o 
   6   4  11      348.20      336.11      9.56 o 
   7   4  11      277.55      295.38     16.63 o 
   8   4  11        1.18       19.96      9.42 o 
   9   4  11        4.85        6.09     23.07 o 
  10   4  11       10.22        3.40      6.81 o 
  11   4  11       44.46       60.38     14.54 o 
  -9   5  11      104.11      103.85     19.16 o 
  -8   5  11       26.27       34.05     13.67 o 
  -7   5  11       61.57       73.15      9.68 o 
  -6   5  11      293.17      292.47      8.82 o 
  -5   5  11      273.22      264.81      9.37 o 
  -4   5  11      427.37      417.83     11.58 o 
  -3   5  11      163.31      198.55      7.86 o 
  -2   5  11        0.77       21.93      6.20 o 
  -1   5  11       47.83       70.27      9.07 o 
   0   5  11      757.38      748.30     18.22 o 
   1   5  11      225.16      217.03     10.20 o 
   2   5  11      458.65      462.60     18.90 o 
   3   5  11      497.07      493.49     14.13 o 
   4   5  11      361.97      387.80     18.99 o 
   5   5  11       68.92       84.24      7.36 o 
   6   5  11       28.09       36.61     11.39 o 
   7   5  11      220.01      231.15      7.92 o 
   8   5  11       24.06       11.17      7.65 o 
   9   5  11      407.82      394.35     23.27 o 
  10   5  11      258.33      234.62     21.01 o 
  11   5  11       52.11       48.57      9.92 o 
  -8   6  11        0.75        6.04      6.51 o 
  -7   6  11        8.60        2.90     18.03 o 
  -6   6  11      187.28      207.96     26.85 o 
  -5   6  11       85.83       90.67      9.18 o 
  -4   6  11       95.04       98.21     26.93 o 
  -3   6  11      964.36      968.83     11.82 o 
  -2   6  11     1074.15     1012.85     29.39 o 
  -1   6  11        6.66       -0.45      5.87 o 
   0   6  11     1117.51     1151.12     40.18 o 
   1   6  11      110.91      132.49      7.73 o 
   2   6  11      369.98      356.57     11.23 o 
   3   6  11      158.99      170.76      7.66 o 
   4   6  11       19.26       29.29      8.63 o 
   5   6  11      154.17      155.23      8.00 o 
   6   6  11      238.56      229.91     14.90 o 
   7   6  11       56.00       74.05      5.92 o 
   8   6  11       25.54        6.53      7.65 o 
   9   6  11      337.57      360.60     20.15 o 
  10   6  11      110.11      121.81     14.77 o 
  11   6  11       24.61       14.30     11.99 o 
  -8   7  11        9.33       35.56     16.87 o 
  -7   7  11        8.21       18.14     38.16 o 
  -6   7  11       68.09       59.12      6.82 o 
  -5   7  11       11.72        7.20      7.47 o 
  -4   7  11       31.87       37.49      9.29 o 
  -3   7  11      898.53      825.03     34.01 o 
  -2   7  11      238.55      243.48     15.37 o 
  -1   7  11       51.48       68.30     10.32 o 
   0   7  11      605.37      628.13     29.39 o 
   1   7  11      326.05      343.01     17.93 o 
   2   7  11      747.24      765.61     32.96 o 
   3   7  11      466.44      479.16     20.94 o 
   4   7  11      635.98      647.74     41.97 o 
   5   7  11       44.54       61.94      7.61 o 
   6   7  11       13.04        6.22      7.50 o 
   7   7  11       39.02       51.24      6.57 o 
   8   7  11      154.43      151.79      8.08 o 
   9   7  11        2.80        9.26     17.63 o 
  10   7  11       22.84       44.16     10.64 o 
  11   7  11        3.11        7.88      7.01 o 
  -7   8  11        0.84      -11.60     11.60 o 
  -6   8  11       54.28       58.19     25.47 o 
  -5   8  11        1.11       11.79     19.53 o 
  -4   8  11       56.45       61.77      9.05 o 
  -3   8  11        8.03       15.17      7.45 o 
  -2   8  11        1.50       -7.34      7.34 o 
  -1   8  11      123.42      124.18      8.71 o 
   0   8  11       21.95       45.00      7.85 o 
   1   8  11     1069.52     1134.24     69.33 o 
   2   8  11        9.84       11.43      7.77 o 
   3   8  11      562.46      539.53     37.53 o 
   4   8  11      430.69      416.01      8.49 o 
   5   8  11        0.87       -6.60      6.60 o 
   6   8  11      289.72      289.38     16.89 o 
   7   8  11       78.38       71.32     10.07 o 
   8   8  11       53.91       52.79      7.79 o 
   9   8  11      197.70      177.12      8.54 o 
  10   8  11       12.08       21.75     10.81 o 
  11   8  11        0.96       -4.73      9.30 o 
  -7   9  11       43.31       21.42      8.61 o 
  -6   9  11      222.66      212.73     41.63 o 
  -5   9  11       39.71       47.53     15.51 o 
  -4   9  11       29.88       71.58     44.75 o 
  -3   9  11      321.39      356.78     10.89 o 
  -2   9  11       89.70      115.58     17.64 o 
  -1   9  11       48.96       57.39     14.81 o 
   0   9  11        0.90       -2.39      6.71 o 
   1   9  11        2.87        7.91      6.98 o 
   2   9  11       12.31        5.46      7.76 o 
   3   9  11      158.35      158.45     16.25 o 
   4   9  11        1.32        3.51      7.74 o 
   5   9  11       72.47       80.26     12.77 o 
   6   9  11      639.06      655.58     29.74 o 
   7   9  11      480.83      460.96     35.38 o 
   8   9  11        0.33       22.57      8.56 o 
   9   9  11       81.66       73.66     11.08 o 
  10   9  11       19.44       12.61     10.34 o 
  11   9  11       56.20       32.30     15.29 o 
  -6  10  11      104.17      100.47      8.71 o 
  -5  10  11       58.51       55.66      8.77 o 
  -4  10  11        6.59       29.52     13.69 o 
  -3  10  11      298.11      297.33     19.67 o 
  -2  10  11      111.81      121.25     10.45 o 
  -1  10  11       76.43       91.29      8.56 o 
   0  10  11      182.80      211.49     22.15 o 
   1  10  11      322.22      370.93     13.07 o 
   2  10  11       11.51       12.96      8.16 o 
   3  10  11        0.61        6.88     12.24 o 
   4  10  11        6.65       18.45      8.72 o 
   5  10  11        2.39       11.16      6.93 o 
   6  10  11       11.26       13.43      8.39 o 
   7  10  11      121.48      121.35      9.01 o 
   8  10  11        9.43       10.28      7.98 o 
   9  10  11        2.17        1.41     24.80 o 
  -5  11  11        0.96       39.49     14.23 o 
  -4  11  11       35.55       82.74     17.32 o 
  -3  11  11      118.95      148.79     10.67 o 
  -2  11  11      147.02      134.23      9.76 o 
  -1  11  11      290.66      271.52     12.29 o 
   0  11  11      298.84      330.00     29.78 o 
   1  11  11      195.23      193.28     27.94 o 
   2  11  11       27.48       13.24     16.11 o 
   3  11  11      369.44      374.39     20.61 o 
   4  11  11       12.97        5.83     10.00 o 
   5  11  11       17.59       28.33      9.91 o 
   6  11  11      117.45      115.21     18.56 o 
   7  11  11       36.27       37.46     12.33 o 
   8  11  11        3.22       -2.08     25.86 o 
  -3  12  11        0.49        4.75      7.41 o 
  -2  12  11       25.48       48.78     10.69 o 
  -1  12  11        5.79       16.09      7.18 o 
   0  12  11       82.97       82.58     18.43 o 
   1  12  11       45.00       59.55      8.75 o 
   2  12  11       34.75       33.36     10.06 o 
   3  12  11      342.11      377.16     47.41 o 
   4  12  11       83.23      108.51     10.35 o 
   5  12  11        8.55       10.48     10.71 o 
   6  12  11      209.27      203.56     32.84 o 
   7  12  11       42.31       36.17     16.19 o 
  -1  13  11       11.66       33.99      7.58 o 
   0  13  11        8.31       -6.64     10.63 o 
   1  13  11        2.52        6.93      8.17 o 
   2  13  11      132.98      127.55     21.76 o 
   3  13  11       40.53       26.21     12.57 o 
   4  13  11       71.75       77.22     10.46 o 
   5  13  11        5.53        7.71     10.95 o 
   6  13  11        0.73       22.98     16.10 o 
  -4  -4  12       15.32        4.90      7.53 o 
  -3  -4  12        0.85       19.00      9.04 o 
  -2  -4  12        5.09       15.70      6.68 o 
  -1  -4  12       84.35       94.97     13.75 o 
   0  -4  12       75.71      114.46     34.03 o 
   1  -4  12       15.13       24.28      9.73 o 
   2  -4  12       19.45        1.60     13.74 o 
   3  -4  12       45.84       44.45     13.47 o 
  -6  -3  12       23.31       44.52      7.33 o 
  -5  -3  12        1.84       21.97      9.11 o 
  -4  -3  12       27.94       17.22     12.07 o 
  -3  -3  12        5.69        4.13     11.81 o 
  -2  -3  12        0.74        9.90     15.78 o 
  -1  -3  12        1.80        0.83      8.59 o 
   0  -3  12       11.67        1.14      9.77 o 
   1  -3  12        0.41       -1.14      7.55 o 
   2  -3  12      102.42      105.61      8.00 o 
   3  -3  12       18.81       45.75      6.62 o 
   4  -3  12        1.16       19.31     13.42 o 
   5  -3  12       31.32       49.23     13.86 o 
  -7  -2  12       38.38       27.56      7.61 o 
  -6  -2  12       46.86       48.35      7.61 o 
  -5  -2  12       54.40       48.26      9.30 o 
  -4  -2  12       29.54       45.68     10.99 o 
  -3  -2  12       32.17       58.17     15.60 o 
  -2  -2  12       23.87       10.30      7.56 o 
  -1  -2  12      212.00      198.85      9.20 o 
   0  -2  12       21.64        6.16      9.80 o 
   1  -2  12        5.39      -23.75     23.75 o 
   2  -2  12       40.04       57.89      7.46 o 
   3  -2  12        0.68        5.00     10.79 o 
   4  -2  12        6.24        1.58      8.91 o 
   5  -2  12       17.59       37.35      7.85 o 
   6  -2  12        5.16       -2.90      9.49 o 
   7  -2  12       13.61       10.98     12.45 o 
  -7  -1  12       26.78       23.26      9.34 o 
  -6  -1  12        6.21       24.04      7.49 o 
  -5  -1  12       22.59       19.61      7.47 o 
  -4  -1  12      128.83      116.71      9.28 o 
  -3  -1  12      394.08      352.09     22.05 o 
  -2  -1  12      135.33      147.77      7.75 o 
  -1  -1  12      179.66      168.53      7.52 o 
   0  -1  12       12.44       39.52      7.23 o 
   1  -1  12        2.64       -7.05      7.05 o 
   2  -1  12      149.35      171.27     19.13 o 
   3  -1  12       61.13       61.28      7.20 o 
   4  -1  12       11.37       11.08      6.55 o 
   5  -1  12       23.35       39.38      8.22 o 
   6  -1  12        3.04        5.65     19.33 o 
   7  -1  12        2.47        9.89      6.65 o 
   8  -1  12        3.07       18.14     21.76 o 
  -8   0  12       28.03       60.67      9.57 o 
  -7   0  12       58.98       75.39     30.50 o 
  -6   0  12        0.32       -9.82     12.67 o 
  -5   0  12        7.49        8.39      9.45 o 
  -4   0  12       27.78       11.08      7.52 o 
  -3   0  12       29.19       34.49      7.49 o 
  -2   0  12        0.08       16.52     20.98 o 
  -1   0  12      106.61      119.09      7.37 o 
   0   0  12      153.29      144.97     11.54 o 
   1   0  12      112.43       96.25      9.10 o 
   2   0  12     1066.98     1019.55      9.38 o 
   3   0  12      182.90      182.83      9.55 o 
   4   0  12        0.79       -7.44      7.44 o 
   5   0  12       89.56       78.98     10.89 o 
   6   0  12       40.91       37.01     14.23 o 
   7   0  12        7.43      -10.23     15.86 o 
   8   0  12      150.42      121.22      7.31 o 
  -8   1  12        2.57       -9.60      9.60 o 
  -7   1  12      102.50      112.73     27.32 o 
  -6   1  12        4.49        5.83      7.74 o 
  -5   1  12       63.83       66.28     13.29 o 
  -4   1  12       68.87       65.64      9.29 o 
  -3   1  12      157.66      179.15      9.65 o 
  -2   1  12       69.13       71.03      7.28 o 
  -1   1  12       67.76       63.49      7.11 o 
   0   1  12       81.86       81.09     15.92 o 
   1   1  12        0.27       19.49      6.99 o 
   2   1  12      182.12      160.75     21.89 o 
   3   1  12      172.63      169.22      6.81 o 
   4   1  12        6.11        2.70      9.31 o 
   5   1  12      299.64      302.35     26.28 o 
   6   1  12       77.81       67.73      6.81 o 
   7   1  12       48.54       45.70      7.73 o 
   8   1  12       91.06       93.06     22.23 o 
   9   1  12       84.32      102.71     44.89 o 
  -8   2  12        8.02        1.58      9.47 o 
  -7   2  12       78.74       85.20     17.50 o 
  -6   2  12      129.94      105.57      7.08 o 
  -5   2  12       63.68       80.86      8.08 o 
  -4   2  12      382.18      344.56     34.31 o 
  -3   2  12      221.61      187.72      9.23 o 
  -2   2  12        2.29        7.98      7.07 o 
  -1   2  12      164.54      180.97     19.92 o 
   0   2  12       71.49      111.46      8.97 o 
   1   2  12      257.46      251.74      7.59 o 
   2   2  12       67.99       93.82     16.47 o 
   3   2  12       13.35        5.74      9.07 o 
   4   2  12       56.55       72.00      6.35 o 
   5   2  12      261.39      277.93      7.25 o 
   6   2  12      254.20      236.13     14.05 o 
   7   2  12        3.68        4.26      7.50 o 
   8   2  12       25.70       68.28     24.39 o 
   9   2  12      139.09      163.65     19.14 o 
  10   2  12       12.50       16.16      8.08 o 
  -8   3  12        0.06       11.70     22.17 o 
  -7   3  12       26.23        9.76     12.68 o 
  -6   3  12       38.56       36.19      9.44 o 
  -5   3  12       21.90       17.69      6.65 o 
  -4   3  12       54.44       66.57     16.27 o 
  -3   3  12       98.95       92.19      9.07 o 
  -2   3  12      208.48      204.19      6.63 o 
  -1   3  12     1183.17     1246.41     10.86 o 
   0   3  12      142.14      131.11      9.00 o 
   1   3  12       48.20       52.61      7.35 o 
   2   3  12      672.30      683.76      8.57 o 
   3   3  12       71.85       73.27     12.84 o 
   4   3  12      228.66      225.39      6.91 o 
   5   3  12        0.24        0.34      6.29 o 
   6   3  12       43.59       53.06      9.79 o 
   7   3  12       16.21       13.44      8.52 o 
   8   3  12       37.39       65.08      7.90 o 
   9   3  12        3.55       14.09     13.96 o 
  10   3  12        9.99       15.12      7.90 o 
  -8   4  12       45.74       36.04      6.94 o 
  -7   4  12       23.50       33.88      8.35 o 
  -6   4  12        4.02        6.86      8.08 o 
  -5   4  12       34.54       30.62      7.60 o 
  -4   4  12       34.84       47.47     14.92 o 
  -3   4  12       70.48       65.13      6.48 o 
  -2   4  12      190.22      186.55      7.74 o 
  -1   4  12      299.13      297.10     31.27 o 
   0   4  12     1265.05     1215.78     32.20 o 
   1   4  12        0.41       10.29      6.21 o 
   2   4  12     1519.36     1439.20     48.50 o 
   3   4  12       36.66       39.67     13.18 o 
   4   4  12      280.03      290.49     12.62 o 
   5   4  12      561.35      580.93     10.66 o 
   6   4  12      248.18      261.12      7.96 o 
   7   4  12        5.99       17.28     18.51 o 
   8   4  12       11.21       17.18      7.61 o 
   9   4  12        9.32        0.20      9.13 o 
  10   4  12      158.46      171.66     12.11 o 
  -8   5  12       39.64       46.02      9.87 o 
  -7   5  12      168.00      152.38      8.88 o 
  -6   5  12       69.61       74.65     25.62 o 
  -5   5  12        1.40        9.44      9.31 o 
  -4   5  12       91.48      119.53      7.60 o 
  -3   5  12       37.27       32.10      7.33 o 
  -2   5  12       54.65       45.47     14.97 o 
  -1   5  12       15.18       38.92     12.05 o 
   0   5  12       12.32        9.11      7.55 o 
   1   5  12      100.98       96.64      8.44 o 
   2   5  12      267.12      276.49     17.05 o 
   3   5  12      175.82      189.95     14.94 o 
   4   5  12        0.82       -5.85     12.60 o 
   5   5  12      957.46      896.95     23.78 o 
   6   5  12      108.20      130.18      9.68 o 
   7   5  12        0.01        2.38      7.25 o 
   8   5  12      125.11      127.50      7.45 o 
   9   5  12        6.40       21.20     21.13 o 
  10   5  12       36.04       19.45      8.03 o 
  11   5  12       60.23       70.12     10.05 o 
  -8   6  12       30.14       24.18      7.46 o 
  -7   6  12      153.05      155.90     10.40 o 
  -6   6  12        3.85       33.96     19.20 o 
  -5   6  12       22.51       27.15      8.83 o 
  -4   6  12      299.34      323.03      8.34 o 
  -3   6  12      162.48      136.46     16.85 o 
  -2   6  12      554.70      557.45     25.09 o 
  -1   6  12      431.60      442.27     24.31 o 
   0   6  12       18.15        6.94      7.72 o 
   1   6  12      130.61      137.10      6.63 o 
   2   6  12      281.89      263.13     16.59 o 
   3   6  12       93.33       90.96      5.86 o 
   4   6  12       73.50       76.39      7.57 o 
   5   6  12       38.35       58.99     11.50 o 
   6   6  12       50.95       60.89      9.20 o 
   7   6  12       79.00       86.27      6.87 o 
   8   6  12      260.99      289.49      7.24 o 
   9   6  12      174.63      184.46      8.57 o 
  10   6  12        7.05       40.83     23.00 o 
  11   6  12      108.58      123.30     10.24 o 
  -7   7  12       24.26        8.35      9.04 o 
  -6   7  12        0.49        6.41      6.88 o 
  -5   7  12       49.34       66.31     12.73 o 
  -4   7  12      418.49      357.09     19.12 o 
  -3   7  12      296.84      258.13     12.94 o 
  -2   7  12      245.22      249.21      8.27 o 
  -1   7  12      441.14      414.62     21.86 o 
   0   7  12      538.18      504.03     21.23 o 
   1   7  12      385.11      394.51     12.77 o 
   2   7  12      664.73      686.97     32.58 o 
   3   7  12       81.06       88.49      6.65 o 
   4   7  12        4.41       17.26      6.51 o 
   5   7  12      125.87      102.13      5.58 o 
   6   7  12        4.50       15.36      7.59 o 
   7   7  12       33.61       52.03     14.96 o 
   8   7  12        2.20       20.09      8.30 o 
   9   7  12       94.38       97.58     10.78 o 
  10   7  12       28.32       39.85     14.50 o 
  11   7  12        4.35       10.28      7.90 o 
  -7   8  12       12.09       15.39     16.23 o 
  -6   8  12        1.82       23.59      8.37 o 
  -5   8  12        0.06       20.01      7.11 o 
  -4   8  12        4.39        6.45      7.62 o 
  -3   8  12       46.56       60.08     17.63 o 
  -2   8  12        1.44       34.20     17.14 o 
  -1   8  12      321.31      346.11     14.90 o 
   0   8  12      214.97      202.63      6.37 o 
   1   8  12      281.57      275.04      8.95 o 
   2   8  12     1436.06     1411.37     75.19 o 
   3   8  12       71.87       69.31      7.29 o 
   4   8  12       51.69       60.26      6.52 o 
   5   8  12      298.50      285.96     15.95 o 
   6   8  12        4.17        9.44      6.59 o 
   7   8  12      119.33       98.12      7.84 o 
   8   8  12      128.87      129.88     16.85 o 
   9   8  12       16.77       31.47     10.62 o 
  10   8  12        3.57        9.81     15.88 o 
  -6   9  12        6.44        6.31     10.03 o 
  -5   9  12       16.58       20.76     10.42 o 
  -4   9  12      107.50      102.09      8.63 o 
  -3   9  12       72.43       80.74     16.50 o 
  -2   9  12        8.30       18.22      7.29 o 
  -1   9  12       13.72       23.94      8.56 o 
   0   9  12       32.22       50.03     16.11 o 
   1   9  12       13.82       12.88      7.57 o 
   2   9  12      522.88      469.94     26.72 o 
   3   9  12        1.90       18.44      6.07 o 
   4   9  12       11.88       18.22      6.96 o 
   5   9  12      167.20      194.76     12.60 o 
   6   9  12      194.42      201.27      7.68 o 
   7   9  12       71.90       64.96      7.07 o 
   8   9  12      111.65       93.88      7.51 o 
   9   9  12       96.70      108.19      8.46 o 
  10   9  12        0.08       -3.89      8.54 o 
  -5  10  12       57.20       93.07     32.79 o 
  -4  10  12      222.65      172.02     12.32 o 
  -3  10  12       77.69       95.62     36.71 o 
  -2  10  12      153.92      199.69     56.17 o 
  -1  10  12      100.39      137.63     21.23 o 
   0  10  12       28.83       23.89      7.10 o 
   1  10  12       46.90       49.10      6.26 o 
   2  10  12      153.81      148.14     13.81 o 
   3  10  12       19.61       17.99      7.95 o 
   4  10  12      216.58      211.96     10.65 o 
   5  10  12       53.44       62.65      8.04 o 
   6  10  12       81.96       99.05     18.05 o 
   7  10  12       41.77       41.10     18.16 o 
   8  10  12       63.41       79.29      7.63 o 
   9  10  12       23.07       15.50     12.33 o 
  -4  11  12      172.67      158.63      9.06 o 
  -3  11  12       20.12       -2.28     10.65 o 
  -2  11  12       51.69       49.93     12.21 o 
  -1  11  12      355.35      349.21      9.38 o 
   0  11  12      240.72      264.54      8.92 o 
   1  11  12        1.71       18.73     10.09 o 
   2  11  12      516.40      465.33     54.84 o 
   3  11  12       10.29       26.51     10.08 o 
   4  11  12       13.98       19.65     11.88 o 
   5  11  12       46.90       59.40      9.40 o 
   6  11  12        5.54        4.55      7.41 o 
   7  11  12       17.01       26.33     10.00 o 
   8  11  12        5.24        6.45     15.64 o 
   9  11  12        0.53        2.70     30.52 o 
  -2  12  12       11.01       42.51     25.16 o 
  -1  12  12      172.60      197.42     22.73 o 
   0  12  12       11.52       30.59     10.30 o 
   1  12  12        6.45       21.74     10.13 o 
   2  12  12      105.52      129.56     10.42 o 
   3  12  12       79.02       57.91     10.29 o 
   4  12  12      133.56      114.16     10.84 o 
   5  12  12       57.19       66.29     23.49 o 
   6  12  12      161.46      162.88     18.45 o 
   7  12  12        7.57       16.59     12.46 o 
   0  13  12        6.32       18.07      8.35 o 
   1  13  12       34.84       21.50      8.53 o 
   2  13  12       16.34       30.23     10.03 o 
   3  13  12       93.08       80.82     17.21 o 
   4  13  12       26.88       10.95     11.21 o 
   5  13  12      117.88       86.62     11.58 o 
   6  13  12       21.73       18.79     12.45 o 
  -3  -3  13       18.59       13.34      9.97 o 
  -2  -3  13        9.82       28.72      9.14 o 
  -1  -3  13       13.52       -6.24     13.11 o 
   0  -3  13       21.80       18.21      7.52 o 
   1  -3  13       53.66       55.58     27.95 o 
   2  -3  13        8.51       -1.03      7.83 o 
   3  -3  13        7.48      -13.34     13.34 o 
  -5  -2  13       23.20        2.09     28.24 o 
  -4  -2  13        8.83       19.14      7.42 o 
  -3  -2  13       33.06       47.77     18.31 o 
  -2  -2  13       35.13       39.63     16.49 o 
  -1  -2  13       15.70       40.47     31.79 o 
   0  -2  13        1.28        6.86     16.11 o 
   1  -2  13        1.22        0.49     12.97 o 
   2  -2  13       15.15       12.76      7.76 o 
   3  -2  13        2.22       26.03      9.31 o 
   4  -2  13       32.08       27.38     12.91 o 
   5  -2  13       80.10       78.63      7.09 o 
  -6  -1  13        6.06       11.00      6.47 o 
  -5  -1  13       51.07       41.90     17.79 o 
  -4  -1  13        6.17       26.11      7.36 o 
  -3  -1  13       59.77       63.15     31.25 o 
  -2  -1  13       43.52       49.14      7.41 o 
  -1  -1  13      191.19      173.44     17.44 o 
   0  -1  13        1.18        9.25     17.96 o 
   1  -1  13      207.99      190.90      7.90 o 
   2  -1  13       10.47        8.66      7.47 o 
   3  -1  13       12.21       19.14      7.45 o 
   4  -1  13       38.25       33.55      9.44 o 
   5  -1  13       14.49        4.59     11.10 o 
   6  -1  13        0.45       21.52      6.64 o 
  -6   0  13       29.15       24.97      9.43 o 
  -5   0  13       34.36       24.74      9.15 o 
  -4   0  13       14.44       21.74     16.12 o 
  -3   0  13       12.83       34.64     19.65 o 
  -2   0  13       70.11       89.52     14.39 o 
  -1   0  13       56.55       65.36     31.16 o 
   0   0  13       61.69       62.45      8.97 o 
   1   0  13      278.20      288.76      9.17 o 
   2   0  13       99.31      112.70      9.13 o 
   3   0  13       16.11       -2.53      7.60 o 
   4   0  13      108.62      116.86      9.29 o 
   5   0  13       62.09       85.55     23.88 o 
   6   0  13        1.33        1.22      7.97 o 
   7   0  13        6.48       18.69      7.77 o 
  -7   1  13        9.46       29.36      7.56 o 
  -6   1  13       18.58       36.10     12.07 o 
  -5   1  13       27.91       24.60     12.09 o 
  -4   1  13        4.55       21.02     27.48 o 
  -3   1  13        0.47       -6.48      6.48 o 
  -2   1  13        5.97       30.78      7.46 o 
  -1   1  13        1.53       13.11     13.37 o 
   0   1  13       35.71       49.16     18.26 o 
   1   1  13      168.11      176.77      7.33 o 
   2   1  13      136.13      126.38      6.54 o 
   3   1  13        5.79       25.77      8.88 o 
   4   1  13       54.27       55.86      8.12 o 
   5   1  13       57.59       60.18      6.63 o 
   6   1  13       11.61       14.35     11.67 o 
   7   1  13       87.40       56.95      6.91 o 
   8   1  13      223.01      186.08     19.66 o 
  -7   2  13        5.32       10.20     17.20 o 
  -6   2  13      103.38       97.74     15.60 o 
  -5   2  13      127.22      108.52     12.16 o 
  -4   2  13       58.42       41.60     12.61 o 
  -3   2  13       19.35       54.18     23.83 o 
  -2   2  13       77.66       69.16     13.12 o 
  -1   2  13       32.84       35.70      7.08 o 
   0   2  13        7.93       19.19      6.99 o 
   1   2  13        1.12       21.93      7.24 o 
   2   2  13        2.29       -7.27      7.27 o 
   3   2  13        0.66       16.92      6.18 o 
   4   2  13       95.38      100.20      6.29 o 
   5   2  13       39.02       33.75      5.32 o 
   6   2  13        1.29       17.22      8.06 o 
   7   2  13      136.65      125.32      6.99 o 
   8   2  13      131.63      122.52      7.29 o 
   9   2  13        0.25        9.37      8.19 o 
  -7   3  13       42.61       37.06      7.03 o 
  -6   3  13       18.02       14.92      9.83 o 
  -5   3  13      327.48      303.20      8.31 o 
  -4   3  13       54.21       53.04      6.61 o 
  -3   3  13       89.26      121.22      9.15 o 
  -2   3  13      288.80      311.25     32.12 o 
  -1   3  13      189.41      192.70     10.52 o 
   0   3  13      271.11      252.44     33.29 o 
   1   3  13      640.61      620.46     26.27 o 
   2   3  13       74.82       74.18     10.33 o 
   3   3  13        0.17        0.98     14.13 o 
   4   3  13        0.01        3.94      6.56 o 
   5   3  13        4.84       28.49     10.09 o 
   6   3  13       38.66       40.21      9.27 o 
   7   3  13        1.57       22.60      7.50 o 
   8   3  13        0.78       -2.49      6.81 o 
   9   3  13       14.96       34.79     17.66 o 
  -7   4  13        3.10       16.78     34.08 o 
  -6   4  13       58.28       66.00     15.72 o 
  -5   4  13       12.33       12.96     20.73 o 
  -4   4  13        3.95       -7.46      7.46 o 
  -3   4  13       44.35       60.50      7.34 o 
  -2   4  13      133.36      107.16      7.55 o 
  -1   4  13      204.76      185.93     10.79 o 
   0   4  13       57.45       84.74     23.19 o 
   1   4  13      181.50      184.06      7.61 o 
   2   4  13      204.98      198.03     11.50 o 
   3   4  13       68.58       78.33      6.78 o 
   4   4  13      268.86      244.23     11.52 o 
   5   4  13       24.90       23.44      5.85 o 
   6   4  13        9.13       17.09     17.17 o 
   7   4  13       71.10       73.07     12.28 o 
   8   4  13       15.09        7.70      7.26 o 
   9   4  13        1.00        7.73      9.82 o 
  10   4  13        0.21       -5.03      9.94 o 
  -7   5  13        9.88      -11.47     13.88 o 
  -6   5  13       42.65       62.32     13.42 o 
  -5   5  13       55.86       71.89     21.08 o 
  -4   5  13       22.59        9.73     17.99 o 
  -3   5  13        0.80       -6.42      6.42 o 
  -2   5  13        0.22       12.49     20.52 o 
  -1   5  13      138.68      155.31      6.70 o 
   0   5  13       31.50       37.13      7.49 o 
   1   5  13      149.90      149.53      7.39 o 
   2   5  13       99.80       97.60      7.69 o 
   3   5  13      150.03      150.38      7.71 o 
   4   5  13      947.46      917.84     32.68 o 
   5   5  13      366.73      369.11      7.37 o 
   6   5  13       39.31       36.28      6.65 o 
   7   5  13      142.04      121.46      6.26 o 
   8   5  13        2.91        6.29      6.05 o 
   9   5  13       14.83        0.76     22.14 o 
  10   5  13       46.01       29.97      8.16 o 
  -7   6  13       25.64       18.72      7.09 o 
  -6   6  13       31.35       26.72      7.29 o 
  -5   6  13      303.08      280.51     20.63 o 
  -4   6  13        6.66       14.80      7.84 o 
  -3   6  13      166.12      192.89     17.92 o 
  -2   6  13      187.81      194.78     15.38 o 
  -1   6  13      107.67       84.31      7.93 o 
   0   6  13        6.17       31.72      6.57 o 
   1   6  13      111.72      129.98     14.89 o 
   2   6  13      152.71      161.83      7.66 o 
   3   6  13        5.68       18.76      6.06 o 
   4   6  13      246.22      219.72     21.87 o 
   5   6  13       75.49       84.94      5.55 o 
   6   6  13       21.48        8.52     10.33 o 
   7   6  13       99.11      111.60      8.30 o 
   8   6  13       25.42       37.32      9.66 o 
   9   6  13       13.85       23.44      9.94 o 
  10   6  13       92.42       96.26      8.27 o 
  -6   7  13        2.08       19.13     15.11 o 
  -5   7  13      189.45      162.55      7.34 o 
  -4   7  13       36.68       45.89      7.58 o 
  -3   7  13       53.27       94.21     13.61 o 
  -2   7  13      389.40      353.14     15.05 o 
  -1   7  13      255.19      214.88     11.83 o 
   0   7  13       12.92       26.80     16.15 o 
   1   7  13      307.00      333.19     10.69 o 
   2   7  13       31.26       40.20      7.55 o 
   3   7  13      249.75      229.71     13.03 o 
   4   7  13       72.15       78.66      6.76 o 
   5   7  13        0.85        5.92      8.68 o 
   6   7  13       13.06       20.81      6.02 o 
   7   7  13      121.66      135.32      7.85 o 
   8   7  13       67.34       88.46      8.07 o 
   9   7  13        2.74       -8.61      9.64 o 
  10   7  13        4.42       20.82     21.80 o 
  -6   8  13        0.51       33.12     19.48 o 
  -5   8  13        8.06        8.47     10.23 o 
  -4   8  13        0.28        0.94     10.18 o 
  -3   8  13        1.10       15.33     13.81 o 
  -2   8  13      115.82      100.80      7.12 o 
  -1   8  13       84.64       77.37     11.25 o 
   0   8  13      257.91      245.39     14.90 o 
   1   8  13      581.50      567.75     15.55 o 
   2   8  13      221.99      239.53     12.59 o 
   3   8  13      164.56      152.34     12.91 o 
   4   8  13      353.03      341.23     10.26 o 
   5   8  13       73.80       74.56     15.76 o 
   6   8  13      115.91      114.94     10.55 o 
   7   8  13        0.90       -6.41     10.84 o 
   8   8  13        1.23       -4.48      7.91 o 
   9   8  13       23.34       20.81     13.59 o 
  10   8  13        2.67       -4.74      9.36 o 
  -5   9  13       39.23       25.89     10.35 o 
  -4   9  13        9.75      -19.44     19.44 o 
  -3   9  13       14.80        3.21      7.60 o 
  -2   9  13        3.25       -7.64      7.96 o 
  -1   9  13        9.27        3.79      6.90 o 
   0   9  13       96.39       81.28      7.07 o 
   1   9  13      140.03      122.64     11.84 o 
   2   9  13      376.03      333.09     18.80 o 
   3   9  13      111.38      115.61      8.02 o 
   4   9  13      165.46      163.23     10.49 o 
   5   9  13        3.39        3.02      7.75 o 
   6   9  13       69.58       73.12      7.74 o 
   7   9  13      228.10      216.96     13.86 o 
   8   9  13       39.78       42.34      7.90 o 
   9   9  13        0.28        6.96      9.83 o 
  -4  10  13       13.21       24.26     25.46 o 
  -3  10  13       15.43       30.24      8.34 o 
  -2  10  13      179.45      200.15     10.42 o 
  -1  10  13        8.02       12.97      7.61 o 
   0  10  13       55.25       67.76     13.55 o 
   1  10  13       27.41       45.88     12.73 o 
   2  10  13       16.09       16.42      9.54 o 
   3  10  13        3.58       28.31      7.71 o 
   4  10  13       78.39      101.12     11.74 o 
   5  10  13       66.38       75.70      7.12 o 
   6  10  13        0.87        9.41     12.48 o 
   7  10  13      263.91      236.31      7.65 o 
   8  10  13       35.82       39.39      8.06 o 
   9  10  13       12.02        9.05     24.62 o 
  -3  11  13       33.09       50.85     13.50 o 
  -2  11  13      195.69      190.21      8.00 o 
  -1  11  13       31.15       27.20      8.54 o 
   0  11  13       89.17       92.32     17.63 o 
   1  11  13      231.32      211.06     20.04 o 
   2  11  13       50.33       54.15      8.86 o 
   3  11  13       24.35       43.29      9.45 o 
   4  11  13       17.79        4.75      8.14 o 
   5  11  13        2.19       -3.90      8.25 o 
   6  11  13       17.28       10.83      9.87 o 
   7  11  13        0.29        5.88      8.22 o 
   8  11  13        0.65        7.89      9.62 o 
  -1  12  13      112.44      141.36     32.96 o 
   0  12  13      132.73      120.51     16.48 o 
   1  12  13      192.48      176.93      8.86 o 
   2  12  13       29.02       39.18     16.70 o 
   3  12  13      122.67      115.68      9.16 o 
   4  12  13       50.72       85.79     10.36 o 
   5  12  13       21.81       24.09     11.39 o 
   6  12  13        0.18        8.26     10.03 o 
   3  13  13       21.87       38.41     14.03 o 
  -1  -2  14        0.68       -1.10     10.56 o 
   0  -2  14        8.41       11.13     30.99 o 
   1  -2  14        0.29       19.28     34.30 o 
  -4  -1  14       13.81       -6.64      9.22 o 
  -3  -1  14      109.02      102.45      6.74 o 
  -2  -1  14       43.79       24.80     24.99 o 
  -1  -1  14       22.73       38.08     15.43 o 
   0  -1  14       37.39       29.01      9.21 o 
   1  -1  14       26.61       42.74     31.75 o 
   2  -1  14       25.73       23.11      7.66 o 
   3  -1  14        4.92       -5.27     11.70 o 
   4  -1  14        1.10       -0.62      9.51 o 
  -5   0  14        0.35       -9.31      9.31 o 
  -4   0  14        0.29       -8.17      9.30 o 
  -3   0  14       57.38       50.44     13.42 o 
  -2   0  14       49.58       43.67     24.39 o 
  -1   0  14        1.13       -7.51      7.51 o 
   0   0  14       85.64      100.70      9.28 o 
   1   0  14       42.27       37.28      6.48 o 
   2   0  14       51.29       58.23     24.18 o 
   3   0  14      150.06      171.45     31.29 o 
   4   0  14       22.84       29.77      8.68 o 
   5   0  14        6.45       -1.22      7.93 o 
   6   0  14        3.62       47.69     13.57 o 
  -5   1  14       18.81       32.12      9.40 o 
  -4   1  14       12.09        4.27     10.87 o 
  -3   1  14        2.40       11.75      6.40 o 
  -2   1  14        5.28       23.09      8.43 o 
  -1   1  14       50.41       33.07      6.45 o 
   0   1  14       39.96       37.21     19.41 o 
   1   1  14       61.59       35.37      7.43 o 
   2   1  14        6.02       27.94      9.09 o 
   3   1  14      317.81      311.96     14.01 o 
   4   1  14       20.25       20.41      7.99 o 
   5   1  14        6.36       18.04      9.61 o 
   6   1  14      119.39      115.71      9.16 o 
   7   1  14        4.45       -6.86      6.86 o 
  -6   2  14       31.27       34.62     22.48 o 
  -5   2  14        0.55       12.36     14.90 o 
  -4   2  14       25.63       39.32      7.62 o 
  -3   2  14       45.18       82.13     17.84 o 
  -2   2  14       22.87       29.94     19.17 o 
  -1   2  14        0.86        6.67      8.62 o 
   0   2  14       12.73       28.06      7.29 o 
   1   2  14       60.98       60.97      9.02 o 
   2   2  14       15.33        3.27     15.12 o 
   3   2  14       46.36       79.68      7.56 o 
   4   2  14       19.77       33.72     17.14 o 
   5   2  14       15.09       36.22     11.00 o 
   6   2  14      217.22      231.80     18.68 o 
   7   2  14       71.87       97.10      8.69 o 
  -6   3  14      163.12      156.43     17.17 o 
  -5   3  14        1.98       -1.36      6.80 o 
  -4   3  14       13.21       29.49     12.82 o 
  -3   3  14      110.07      108.38     17.12 o 
  -2   3  14       11.12       25.17      8.87 o 
  -1   3  14        1.30        9.05      7.11 o 
   0   3  14      250.72      244.76      9.21 o 
   1   3  14       90.11       68.31      6.40 o 
   2   3  14        7.95       12.46      9.10 o 
   3   3  14       10.56        9.93     10.60 o 
   4   3  14        3.48        3.72     12.30 o 
   5   3  14       21.24       40.29     12.56 o 
   6   3  14        3.20       35.77      9.58 o 
   7   3  14       10.31       33.44     11.05 o 
   8   3  14       17.81        7.77     21.54 o 
  -6   4  14       80.78       67.29      9.90 o 
  -5   4  14        6.95       30.44      9.48 o 
  -4   4  14       31.47       61.75      9.54 o 
  -3   4  14       69.88       76.90     22.45 o 
  -2   4  14        6.79        6.47     28.13 o 
  -1   4  14      223.03      205.03      9.40 o 
   0   4  14      244.33      226.84     21.91 o 
   1   4  14       33.40       36.63      8.69 o 
   2   4  14        0.38       -7.13     11.66 o 
   3   4  14      179.13      203.35      7.80 o 
   4   4  14       12.80       17.87      6.92 o 
   5   4  14       78.18       74.18      7.59 o 
   6   4  14      111.85      118.84      6.88 o 
   7   4  14        2.66        0.12      6.65 o 
   8   4  14        4.19        6.75      8.52 o 
  -6   5  14       14.67       40.26      9.94 o 
  -5   5  14        8.12       10.46      8.15 o 
  -4   5  14        0.06       -4.69      9.25 o 
  -3   5  14       57.73       48.86      7.66 o 
  -2   5  14       16.67       37.55      9.95 o 
  -1   5  14        8.11       23.31      7.39 o 
   0   5  14       81.50       56.81      5.42 o 
   1   5  14       98.83       93.54      7.64 o 
   2   5  14       79.07       94.10     10.34 o 
   3   5  14      277.89      280.08      7.52 o 
   4   5  14      112.10      112.24     11.85 o 
   5   5  14       21.15       12.18     12.94 o 
   6   5  14      174.74      176.41     10.74 o 
   7   5  14       67.82       90.75     12.91 o 
   8   5  14        0.23        9.37      6.10 o 
   9   5  14       43.21       45.66     13.12 o 
  -6   6  14      247.14      188.74     18.85 o 
  -5   6  14        0.43        6.70     11.35 o 
  -4   6  14      113.98      119.51     14.67 o 
  -3   6  14       14.83       18.16      6.94 o 
  -2   6  14       26.14       33.56      6.68 o 
  -1   6  14        9.38       29.26      7.08 o 
   0   6  14       17.22       12.77     10.47 o 
   1   6  14       23.08       32.01      6.56 o 
   2   6  14       54.73       62.41      6.81 o 
   3   6  14       80.12       73.79      9.25 o 
   4   6  14      105.07      116.33     10.80 o 
   5   6  14        7.18       25.35     17.42 o 
   6   6  14       46.58       58.02      6.90 o 
   7   6  14       25.31       42.23     13.73 o 
   8   6  14       20.20       32.11     10.16 o 
   9   6  14      114.16      116.32     23.19 o 
  -5   7  14       10.62       17.98      8.03 o 
  -4   7  14      104.23      116.31     20.94 o 
  -3   7  14      183.54      177.61     16.90 o 
  -2   7  14      106.93       97.64      6.15 o 
  -1   7  14       99.23      108.23     11.24 o 
   0   7  14      129.66      122.82      9.15 o 
   1   7  14        0.72        7.18     13.19 o 
   2   7  14        2.23       14.98      5.84 o 
   3   7  14       90.06       98.86      6.84 o 
   4   7  14        0.26       -0.84      6.12 o 
   5   7  14       28.26       54.08      7.75 o 
   6   7  14       10.99       21.16      7.69 o 
   7   7  14       26.79       36.38      9.18 o 
   8   7  14        2.36        3.41      8.66 o 
   9   7  14       35.22       32.11     12.05 o 
  -5   8  14       30.43       42.32      9.10 o 
  -4   8  14       28.30       24.78      7.36 o 
  -3   8  14      295.46      279.61     34.32 o 
  -2   8  14        0.88        4.91      6.21 o 
  -1   8  14       49.24       60.58     17.35 o 
   0   8  14      217.80      222.59     15.96 o 
   1   8  14       45.27       34.45      7.26 o 
   2   8  14       96.43      104.38     12.24 o 
   3   8  14      450.34      432.36     12.77 o 
   4   8  14       20.56       19.58      6.77 o 
   5   8  14        0.27        3.81     11.32 o 
   6   8  14        1.73        3.55      5.94 o 
   7   8  14       21.56       22.97      8.09 o 
   8   8  14       15.24       30.71      6.85 o 
   9   8  14       12.56       38.09     13.77 o 
  -4   9  14       18.07       18.84      7.96 o 
  -3   9  14        3.41       -5.07      7.53 o 
  -2   9  14        1.22       -5.98      6.96 o 
  -1   9  14        1.50        3.76      6.77 o 
   0   9  14      171.90      171.53     20.90 o 
   1   9  14       39.11       32.29      6.18 o 
   2   9  14       10.78       12.78     13.54 o 
   3   9  14      309.06      266.49     18.67 o 
   4   9  14       77.90       74.02     14.69 o 
   5   9  14       69.65       75.53      7.86 o 
   6   9  14      164.89      164.78      8.27 o 
   7   9  14        7.93       27.47      7.88 o 
   8   9  14       21.96       25.15      7.97 o 
  -3  10  14       62.22       54.89      7.44 o 
  -2  10  14       17.56       22.04      7.66 o 
  -1  10  14        3.13        3.44      8.60 o 
   0  10  14       20.50       25.99      8.17 o 
   1  10  14        0.04       -5.85     10.83 o 
   2  10  14       11.43       20.55     11.09 o 
   3  10  14        2.54       17.55     10.50 o 
   4  10  14      110.96      115.33     11.20 o 
   5  10  14       92.84       93.32      7.99 o 
   6  10  14      240.16      203.71     24.30 o 
   7  10  14       29.94       41.13      8.68 o 
   8  10  14        2.92        3.97      9.81 o 
  -1  11  14      131.30      148.08     13.30 o 
   0  11  14      139.65      159.18      9.20 o 
   1  11  14        0.82       -7.59      7.59 o 
   2  11  14        0.25       11.06     17.88 o 
   3  11  14       14.19       20.32     13.06 o 
   4  11  14       18.68       19.35      7.05 o 
   5  11  14       27.15       23.64      8.22 o 
   6  11  14        0.25       15.02      8.10 o 
   7  11  14       54.47       55.99     13.42 o 
   1  12  14       83.46       78.32      8.98 o 
   2  12  14       17.38       37.10     10.10 o 
   3  12  14      176.10      174.92     12.62 o 
   4  12  14        3.82       32.21     19.61 o 
   5  12  14      115.69      103.93     10.60 o 
  -2   0  15       35.66       32.37     34.26 o 
  -1   0  15       55.58       64.12      6.61 o 
   0   0  15        0.54       19.87      7.53 o 
   1   0  15        1.44       13.82     19.76 o 
   2   0  15      136.58      131.25     37.27 o 
  -3   1  15       41.71       28.86      6.91 o 
  -2   1  15        1.80        4.02     13.89 o 
  -1   1  15      136.83      120.68      9.10 o 
   0   1  15        5.56        7.56      7.36 o 
   1   1  15       27.96       35.38     18.90 o 
   2   1  15       67.59       84.61      9.16 o 
   3   1  15      185.05      155.43     17.81 o 
   4   1  15       19.41       17.63      5.95 o 
  -4   2  15       77.22       62.41     13.91 o 
  -3   2  15        7.20       29.06     13.29 o 
  -2   2  15       16.77        7.05     12.25 o 
  -1   2  15       13.07       23.97      7.56 o 
   0   2  15       11.37       20.03     10.66 o 
   1   2  15        2.35       17.39     20.56 o 
   2   2  15        0.67       19.98     17.49 o 
   3   2  15       52.24       54.55      6.71 o 
   4   2  15       14.14       17.08     13.86 o 
   5   2  15       89.17       93.75     10.44 o 
   6   2  15       17.19       23.30      9.46 o 
  -4   3  15       48.07       29.97      9.21 o 
  -3   3  15       68.31       45.27     15.99 o 
  -2   3  15       85.95       98.95      7.46 o 
  -1   3  15       23.75       71.40     18.35 o 
   0   3  15        0.88        1.75      6.37 o 
   1   3  15        0.49       35.80      9.13 o 
   2   3  15       47.06       51.97      7.45 o 
   3   3  15        1.31       13.17     10.60 o 
   4   3  15        0.51       26.24     20.35 o 
   5   3  15       65.77       72.38      9.75 o 
   6   3  15       39.01       25.19     17.62 o 
  -4   4  15       27.47       55.99     25.32 o 
  -3   4  15       41.74       17.25     18.51 o 
  -2   4  15       94.60       92.84      7.92 o 
  -1   4  15      184.69      149.74      7.87 o 
   0   4  15      146.78       92.33     11.14 o 
   1   4  15       84.36       82.37      7.75 o 
   2   4  15      136.79      117.08     18.90 o 
   3   4  15       41.64       34.54      5.45 o 
   4   4  15       51.34       56.86      6.02 o 
   5   4  15       32.12       37.96      6.64 o 
   6   4  15       11.72       36.43     11.86 o 
   7   4  15        8.07       12.64      8.65 o 
  -4   5  15       13.83        6.43      7.92 o 
  -3   5  15        1.60       -6.63     15.80 o 
  -2   5  15        9.68       11.58      7.75 o 
  -1   5  15       33.92       21.26      9.53 o 
   0   5  15       30.05       23.97      7.89 o 
   1   5  15        0.80        2.40     16.57 o 
   2   5  15      158.75      172.95      6.86 o 
   3   5  15       26.09       18.20      8.62 o 
   4   5  15      148.57      147.25     15.14 o 
   5   5  15      116.06      117.12      7.09 o 
   6   5  15       22.22       35.47     10.54 o 
   7   5  15        0.12       -0.66      7.74 o 
  -4   6  15        2.66        8.82      6.92 o 
  -3   6  15       55.95       72.51      8.04 o 
  -2   6  15       45.57       69.19     12.80 o 
  -1   6  15        0.54      -10.29     10.29 o 
   0   6  15       10.78       14.42     16.42 o 
   1   6  15       12.63       -3.74     18.81 o 
   2   6  15       58.17       52.77     12.92 o 
   3   6  15       15.15       30.50     11.81 o 
   4   6  15        0.79       17.63      7.81 o 
   5   6  15      183.13      166.87      7.84 o 
   6   6  15       50.53       52.82      8.99 o 
   7   6  15       10.99       -0.08      7.86 o 
  -4   7  15       87.32       76.57      7.27 o 
  -3   7  15        2.96        9.17      7.95 o 
  -2   7  15       49.68       62.68     21.85 o 
  -1   7  15       49.70       36.22      6.22 o 
   0   7  15       53.92       64.08      6.83 o 
   1   7  15        2.81        1.05     11.61 o 
   2   7  15        9.73       21.98     13.77 o 
   3   7  15        2.31       12.29      6.65 o 
   4   7  15        8.07        9.47      7.74 o 
   5   7  15        2.41       13.75      5.89 o 
   6   7  15        3.96       27.35      8.97 o 
   7   7  15        6.66       21.08      8.13 o 
  -3   8  15        1.99        6.71      6.32 o 
  -2   8  15       37.68       33.56      6.87 o 
  -1   8  15      172.78      175.37      7.54 o 
   0   8  15        8.19       -5.22      6.40 o 
   1   8  15       82.09       82.55      6.96 o 
   2   8  15      126.38      118.03      7.16 o 
   3   8  15        9.83       28.05     14.63 o 
   4   8  15        1.95       -0.39      7.85 o 
   5   8  15       46.53       30.01      8.85 o 
   6   8  15        0.26        8.46      7.65 o 
   7   8  15        3.65       -2.99      6.13 o 
  -2   9  15       71.79       58.61      7.16 o 
  -1   9  15        4.55        4.56      6.68 o 
   0   9  15        3.84        6.45     14.93 o 
   1   9  15       60.51       54.45     14.88 o 
   2   9  15       87.11       74.61      6.25 o 
   3   9  15      138.36      142.00      8.16 o 
   4   9  15        2.36        4.73      9.67 o 
   5   9  15      165.79      157.19      8.19 o 
   6   9  15        1.08        1.56     14.27 o 
   7   9  15        7.11        1.24      8.78 o 
  -1  10  15        2.95       -7.58      7.58 o 
   0  10  15        9.50       14.65      8.14 o 
   1  10  15       24.80       15.89      8.63 o 
   2  10  15       43.20       44.61      8.04 o 
   3  10  15        0.13        8.87      6.79 o 
   4  10  15       51.48       62.75     16.03 o 
   5  10  15       23.75       45.59     10.62 o 
   6  10  15       47.00       46.23      7.02 o 
   1  11  15       45.37       40.97     10.09 o 
   2  11  15        5.73        9.21      7.03 o 
   3  11  15       27.50       55.97     13.71 o 
   4  11  15       10.56       14.04      8.07 o 
   0   2  16       35.61       41.06      9.30 o 
   1   2  16       11.21       -1.26     13.80 o 
   2   2  16       35.92       62.27     13.57 o 
  -2   3  16       50.95       66.52      6.75 o 
  -1   3  16        9.53       61.18     24.33 o 
   0   3  16       66.65       39.80     31.16 o 
   1   3  16        2.33       20.60     23.93 o 
   2   3  16       21.41       32.64      6.00 o 
   3   3  16       29.76       21.35      6.05 o 
   4   3  16        1.06       28.57     10.54 o 
  -2   4  16      121.03      123.50     31.95 o 
  -1   4  16       25.14       17.82     21.68 o 
   0   4  16       96.39      116.48     31.38 o 
   1   4  16       80.55       80.80     11.74 o 
   2   4  16       46.52       41.50      6.81 o 
   3   4  16        5.98        3.35     13.81 o 
   4   4  16       43.07       42.73      5.94 o 
   5   4  16       32.42       49.80      7.89 o 
  -2   5  16       97.65      100.08     13.09 o 
  -1   5  16       56.21       46.61      9.97 o 
   0   5  16       93.87       98.54      8.72 o 
   1   5  16      113.50      114.75     21.35 o 
   2   5  16        0.37       -1.53     10.36 o 
   3   5  16        1.23       13.19      6.47 o 
   4   5  16      218.16      203.39     11.77 o 
   5   5  16       23.34       48.43     17.05 o 
  -2   6  16        0.65        5.12     11.71 o 
  -1   6  16       25.30       48.60      8.09 o 
   0   6  16        0.54        2.70      8.63 o 
   1   6  16       27.87       11.81     17.47 o 
   2   6  16        2.14       15.51      8.92 o 
   3   6  16       10.01        9.73      7.65 o 
   4   6  16       87.53       77.88      8.00 o 
   5   6  16       87.24       90.75     16.10 o 
  -2   7  16      159.93      150.78      7.67 o 
  -1   7  16        0.26        5.87      9.27 o 
   0   7  16       24.34       24.10      7.82 o 
   1   7  16       10.02        8.96     16.59 o 
   2   7  16       28.13        8.59     12.12 o 
   3   7  16       14.43       16.09      6.03 o 
   4   7  16        1.03       13.82     10.27 o 
   5   7  16       42.82       43.25     10.93 o 
   6   7  16        2.32      -10.04     10.04 o 
  -1   8  16       49.60       38.01      8.06 o 
   0   8  16       41.50       37.77     12.00 o 
   1   8  16       70.37       90.38      7.29 o 
   2   8  16       26.04       29.24      6.75 o 
   3   8  16       45.16       40.31      8.94 o 
   4   8  16       67.25       67.27     13.66 o 
   5   8  16        0.80        9.62      6.80 o 
   0   9  16       71.69       59.15     12.87 o 
   1   9  16       72.80       73.93     10.18 o 
   2   9  16       44.98       45.66     10.35 o 
   3   9  16       84.85       76.23      6.44 o 
   4   9  16       14.76       -1.54     14.76 o 
   2  10  16        7.33        0.25     14.51 o 
                                                 
